# Supplementary material for: 2,4-Bis(2-eth­oxy­phen­yl)-3-aza­bicyclo­[3.3.1]nonan-9-one
Source: Acta Crystallogr Sect E Struct Rep Online. 2012 Nov 3;68(Pt 12):o3282. doi: 10.1107/S1600536812044856 (PMC3588829; doi:10.1107/S1600536812044856)
Supplement: Supplementary file 1 [file e-68-o3282-sup1.cif]

##############################################################################
#                                                                            #
# This CIF contains the data in a paper accepted for publication in          #
# Acta Crystallographica Section E. It conforms to the requirements of       #
# Notes for Authors for Acta Crystallographica Section E, and has been       #
# peer reviewed under the auspices of the IUCr Commission on Journals.       #
#                                                                            #
# Full details of the Crystallographic Information File format               #
# are given in the paper "The Crystallographic Information File (CIF):       #
# a New Standard Archive File for Crystallography" by S. R. Hall, F. H.      #
# Allen and I. D. Brown [Acta Cryst. (1991), A47, 655-685].                  #
#                                                                            #
# The current version of the core CIF dictionary is obtainable from          #
# ftp://ftp.iucr.org/pub/cif_core.dic.                                       #
#                                                                            #
# Software is freely available for graphical display of the structure(s)     #
# in this CIF. For information consult the CIF software page                 #
# http://www.iucr.org/resources/cif/software.                                #
#                                                                            #
# This file may be used for bona fide research purposes within the           #
# scientific community so long as proper attribution is given to the journal # 
# article from which it was obtained.                                        #
#                                                                            #
##############################################################################
data_global
_audit_creation_method     'SHELXL-97'
_journal_data_validation_number     ?
_journal_date_recd_electronic     2012-09-19
_journal_date_accepted     2012-10-30
_journal_name_full     'Acta Crystallographica, Section E'
_journal_year     2012
_journal_volume     68
_journal_issue     12
_journal_page_first     o3282
_journal_page_last     o3282
_journal_paper_category     QO
_journal_paper_doi     10.1107/S1600536812044856
_journal_coeditor_code     CV5345
_publ_contact_author_name     'Paramasivam Parthiban'
_publ_contact_author_address
;
Department of Biomedicinal Chemistry
Inje University
Gimhae, Korea
;
_publ_contact_author_email     parthisivam@yahoo.co.in
_publ_contact_author_fax     '  '
_publ_contact_author_phone     '+82-55-320-3224'
_publ_section_title
;
2,4-Bis(2-ethoxyphenyl)-3-azabicyclo[3.3.1]nonan-9-one
;
loop_
    _publ_author_name
    _publ_author_address
    'Dong Ho Park'
;     Department of Biomedicinal Chemistry
      Inje University
      Gimhae, Gyeongnam 621 749, Republic of Korea
;
    'V. Ramkumar'
;     Department of Chemistry
      IIT Madras, Chennai 600 036
      TamilNadu, India
;
    'P. Parthiban'
;     Department of Biomedicinal Chemistry
      Inje University
      Gimhae, Gyeongnam 621 749, Republic of Korea
;
data_I
_audit_creation_method     SHELXL-97
_chemical_name_systematic
;
2,4-Bis(2-ethoxyphenyl)-3-azabicyclo[3.3.1]nonan-9-one
;
_chemical_name_common     ?
_chemical_formula_moiety     'C24 H29 N  O3'
_chemical_formula_sum     'C24 H29 N  O3'
_chemical_formula_iupac     'C24 H29 N  O3'
_chemical_formula_weight     379.49
_chemical_melting_point     ?
_symmetry_cell_setting     triclinic
_symmetry_space_group_name_H-M     'P -1'
_symmetry_space_group_name_Hall     ' -P 1'
loop_
    _symmetry_equiv_pos_as_xyz
    'x, y, z'
    '-x, -y, -z'
_cell_length_a     9.7981(3)
_cell_length_b     13.6139(5)
_cell_length_c     16.7098(6)
_cell_angle_alpha     74.363(2)
_cell_angle_beta     80.464(2)
_cell_angle_gamma     83.563(2)
_cell_volume     2111.42(13)
_cell_formula_units_Z     4
_cell_measurement_reflns_used     5334
_cell_measurement_theta_min     0.00
_cell_measurement_theta_max     0.00
_cell_measurement_temperature     298(2)
_exptl_crystal_description     block
_exptl_crystal_colour     colourless
_exptl_crystal_size_max     0.35
_exptl_crystal_size_mid     0.28
_exptl_crystal_size_min     0.22
_exptl_crystal_density_diffrn     1.194
_exptl_crystal_density_meas     ?
_exptl_crystal_density_method     'not measured'
_exptl_crystal_F_000     816
_exptl_absorpt_coefficient_mu     0.078
_exptl_absorpt_correction_type     multi-scan
_exptl_absorpt_process_details     '(SADABS; Bruker, 2004)'
_exptl_absorpt_correction_T_min     0.9732
_exptl_absorpt_correction_T_max     0.9831
_exptl_special_details     ?
_diffrn_ambient_temperature     298(2)
_diffrn_radiation_type     MoK\a
_diffrn_radiation_wavelength     0.71073
_diffrn_radiation_source     'fine-focus sealed tube'
_diffrn_radiation_monochromator     graphite
_diffrn_measurement_device_type     'Bruker APEXII CCD area-detector'
_diffrn_measurement_method     'phi and omega scans'
_diffrn_detector_area_resol_mean     ?
_diffrn_reflns_number     27579
_diffrn_reflns_av_R_equivalents     0.0219
_diffrn_reflns_av_sigmaI/netI     0.0307
_diffrn_reflns_theta_min     2.11
_diffrn_reflns_theta_max     28.57
_diffrn_reflns_theta_full     25.00
_diffrn_measured_fraction_theta_max     0.913
_diffrn_measured_fraction_theta_full     0.989
_diffrn_reflns_limit_h_min     -12
_diffrn_reflns_limit_h_max     12
_diffrn_reflns_limit_k_min     -17
_diffrn_reflns_limit_k_max     18
_diffrn_reflns_limit_l_min     -21
_diffrn_reflns_limit_l_max     22
_diffrn_standards_number     ?
_diffrn_standards_interval_count     ?
_diffrn_standards_interval_time     ?
_diffrn_standards_decay_%     ?
_refine_special_details
;
Refinement of <i>F</i>^2^ against ALL reflections. The weighted <i>R</i>-factor
<i>wR</i> and
goodness of fit <i>S</i> are based on <i>F</i>^2^, conventional
<i>R</i>-factors <i>R</i> are based
on <i>F</i>, with <i>F</i> set to zero for negative <i>F</i>^2^. The threshold
expression of
<i>F</i>^2^ > \s(<i>F</i>^2^) is used only for calculating <i>R</i>-factors(gt)
<i>etc</i>. and is
not relevant to the choice of reflections for refinement. <i>R</i>-factors
based
on <i>F</i>^2^ are statistically about twice as large as those based on
<i>F</i>, and <i>R</i>-
factors based on ALL data will be even larger.
;
_reflns_number_total     9839
_reflns_number_gt     6037
_reflns_threshold_expression     I>2sigma(I)
_refine_ls_structure_factor_coef     Fsqd
_refine_ls_matrix_type     full
_refine_ls_R_factor_all     0.0911
_refine_ls_R_factor_gt     0.0513
_refine_ls_wR_factor_gt     0.1246
_refine_ls_wR_factor_ref     0.1499
_refine_ls_goodness_of_fit_ref     1.018
_refine_ls_restrained_S_all     1.018
_refine_ls_number_reflns     9839
_refine_ls_number_parameters     509
_refine_ls_number_restraints     0
_refine_ls_hydrogen_treatment     constr
_refine_ls_weighting_scheme     calc
_refine_ls_weighting_details
         'calc w=1/[\s^2^(Fo^2^)+(0.0546P)^2^+0.6801P] where P=(Fo^2^+2Fc^2^)/3'
_atom_sites_solution_hydrogens     geom
_atom_sites_solution_primary     direct
_atom_sites_solution_secondary     difmap
_refine_ls_shift/su_max     0.000
_refine_ls_shift/su_mean     0.000
_refine_diff_density_max     0.533
_refine_diff_density_min     -0.449
_refine_ls_extinction_method     none
_refine_ls_extinction_coef     ?
loop_
    _atom_type_symbol
    _atom_type_description
    _atom_type_scat_dispersion_real
    _atom_type_scat_dispersion_imag
    _atom_type_scat_source
    'C' 'C' 0.0033 0.0016
                         'International Tables Vol C Tables 4.2.6.8 and 6.1.1.4'
    'H' 'H' 0.0000 0.0000
                         'International Tables Vol C Tables 4.2.6.8 and 6.1.1.4'
    'N' 'N' 0.0061 0.0033
                         'International Tables Vol C Tables 4.2.6.8 and 6.1.1.4'
    'O' 'O' 0.0106 0.0060
                         'International Tables Vol C Tables 4.2.6.8 and 6.1.1.4'
_computing_data_collection     'APEX2 (Bruker, 2004)'
_computing_cell_refinement     'SAINT (Bruker, 2004)'
_computing_data_reduction     'SAINT (Bruker, 2004)'
_computing_structure_solution     'SHELXS97 (Sheldrick, 2008)'
_computing_structure_refinement     'SHELXL97 (Sheldrick, 2008)'
_computing_molecular_graphics     'ORTEP-3 (Farrugia, 1997)'
_computing_publication_material     'SHELXL97 (Sheldrick, 2008)'
loop_
    _atom_site_type_symbol
    _atom_site_label
    _atom_site_fract_x
    _atom_site_fract_y
    _atom_site_fract_z
    _atom_site_U_iso_or_equiv
    _atom_site_adp_type
    _atom_site_calc_flag
    _atom_site_refinement_flags
    _atom_site_occupancy
    _atom_site_symmetry_multiplicity
    _atom_site_disorder_assembly
    _atom_site_disorder_group
    C C1 0.36743(18) 0.85897(14) 0.06351(11) 0.0500(4) Uani d . 1 1 . .
    H H1 0.4178 0.8488 0.0103 0.060 Uiso calc R 1 1 . .
    C C2 0.25640(19) 0.77992(14) 0.09612(12) 0.0533(4) Uani d . 1 1 . .
    H H2 0.1937 0.7901 0.0541 0.064 Uiso calc R 1 1 . .
    C C3 0.1701(2) 0.78294(16) 0.18078(13) 0.0647(5) Uani d . 1 1 . .
    H H3A 0.1321 0.8526 0.1778 0.078 Uiso calc R 1 1 . .
    H H3B 0.0927 0.7406 0.1902 0.078 Uiso calc R 1 1 . .
    C C4 0.2490(2) 0.74703(17) 0.25537(13) 0.0695(6) Uani d . 1 1 . .
    H H4A 0.3019 0.8022 0.2574 0.083 Uiso calc R 1 1 . .
    H H4B 0.1828 0.7322 0.3063 0.083 Uiso calc R 1 1 . .
    C C5 0.3472(2) 0.65312(15) 0.25377(13) 0.0616(5) Uani d . 1 1 . .
    H H5A 0.2940 0.5931 0.2713 0.074 Uiso calc R 1 1 . .
    H H5B 0.4107 0.6462 0.2941 0.074 Uiso calc R 1 1 . .
    C C6 0.4315(2) 0.65624(14) 0.16746(12) 0.0536(5) Uani d . 1 1 . .
    H H6 0.4811 0.5892 0.1692 0.064 Uiso calc R 1 1 . .
    C C7 0.53772(18) 0.73929(14) 0.13630(11) 0.0488(4) Uani d . 1 1 . .
    H H7 0.5881 0.7323 0.0821 0.059 Uiso calc R 1 1 . .
    C C8 0.3305(2) 0.67594(15) 0.10576(13) 0.0586(5) Uani d . 1 1 . .
    C C9 0.29786(19) 0.96590(14) 0.04698(13) 0.0554(5) Uani d . 1 1 . .
    C C10 0.2861(2) 1.02513(16) 0.10223(16) 0.0747(6) Uani d . 1 1 . .
    H H10 0.3272 1.0012 0.1508 0.090 Uiso calc R 1 1 . .
    C C11 0.2138(3) 1.12062(19) 0.0872(2) 0.0993(9) Uani d . 1 1 . .
    H H11 0.2060 1.1604 0.1253 0.119 Uiso calc R 1 1 . .
    C C12 0.1538(3) 1.15537(18) 0.0147(2) 0.0938(9) Uani d . 1 1 . .
    H H12 0.1057 1.2194 0.0039 0.113 Uiso calc R 1 1 . .
    C C13 0.1635(2) 1.09799(18) -0.04144(17) 0.0791(7) Uani d . 1 1 . .
    H H13 0.1215 1.1224 -0.0897 0.095 Uiso calc R 1 1 . .
    C C14 0.2359(2) 1.00353(16) -0.02670(14) 0.0635(5) Uani d . 1 1 . .
    C C15 0.1763(3) 0.9619(2) -0.14731(16) 0.0920(8) Uani d . 1 1 . .
    H H15A 0.2042 1.0245 -0.1879 0.110 Uiso calc R 1 1 . .
    H H15B 0.0777 0.9700 -0.1282 0.110 Uiso calc R 1 1 . .
    C C16 0.2073(4) 0.8738(3) -0.1860(2) 0.1269(12) Uani d . 1 1 . .
    H H16A 0.3050 0.8670 -0.2050 0.190 Uiso calc R 1 1 . .
    H H16B 0.1571 0.8854 -0.2327 0.190 Uiso calc R 1 1 . .
    H H16C 0.1799 0.8123 -0.1451 0.190 Uiso calc R 1 1 . .
    C C17 0.64188(18) 0.72424(14) 0.19648(11) 0.0486(4) Uani d . 1 1 . .
    C C18 0.75334(18) 0.65048(14) 0.19377(11) 0.0505(4) Uani d . 1 1 . .
    C C19 0.8500(2) 0.63614(16) 0.24840(12) 0.0581(5) Uani d . 1 1 . .
    H H19 0.9245 0.5878 0.2460 0.070 Uiso calc R 1 1 . .
    C C20 0.8364(2) 0.69305(18) 0.30616(13) 0.0651(6) Uani d . 1 1 . .
    H H20 0.9017 0.6828 0.3427 0.078 Uiso calc R 1 1 . .
    C C21 0.7274(2) 0.76473(18) 0.31044(13) 0.0671(6) Uani d . 1 1 . .
    H H21 0.7179 0.8028 0.3499 0.081 Uiso calc R 1 1 . .
    C C22 0.6315(2) 0.77980(16) 0.25514(12) 0.0585(5) Uani d . 1 1 . .
    H H22 0.5580 0.8289 0.2578 0.070 Uiso calc R 1 1 . .
    C C23 0.8671(2) 0.51955(16) 0.12899(14) 0.0691(6) Uani d . 1 1 . .
    H H23A 0.8744 0.4733 0.1838 0.083 Uiso calc R 1 1 . .
    H H23B 0.9548 0.5504 0.1076 0.083 Uiso calc R 1 1 . .
    C C24 0.8344(3) 0.4629(2) 0.0709(2) 0.1067(10) Uani d . 1 1 . .
    H H24A 0.7482 0.4319 0.0930 0.160 Uiso calc R 1 1 . .
    H H24B 0.9071 0.4108 0.0650 0.160 Uiso calc R 1 1 . .
    H H24C 0.8267 0.5094 0.0170 0.160 Uiso calc R 1 1 . .
    C C1A 0.64687(16) 0.15039(12) 0.44479(10) 0.0422(4) Uani d . 1 1 . .
    H H1A 0.6561 0.1204 0.3968 0.051 Uiso calc R 1 1 . .
    C C2A 0.76566(17) 0.22198(13) 0.42932(11) 0.0473(4) Uani d . 1 1 . .
    H H2A 0.8545 0.1818 0.4231 0.057 Uiso calc R 1 1 . .
    C C3A 0.7659(2) 0.27739(14) 0.49824(12) 0.0556(5) Uani d . 1 1 . .
    H H3A1 0.7619 0.2270 0.5520 0.067 Uiso calc R 1 1 . .
    H H3A2 0.8529 0.3093 0.4883 0.067 Uiso calc R 1 1 . .
    C C4A 0.6469(2) 0.35883(15) 0.50361(12) 0.0602(5) Uani d . 1 1 . .
    H H4A1 0.6689 0.4024 0.5364 0.072 Uiso calc R 1 1 . .
    H H4A2 0.5636 0.3256 0.5329 0.072 Uiso calc R 1 1 . .
    C C5A 0.6178(2) 0.42519(14) 0.41788(13) 0.0589(5) Uani d . 1 1 . .
    H H5A1 0.6878 0.4745 0.3966 0.071 Uiso calc R 1 1 . .
    H H5A2 0.5285 0.4630 0.4247 0.071 Uiso calc R 1 1 . .
    C C6A 0.61683(18) 0.36447(13) 0.35247(11) 0.0484(4) Uani d . 1 1 . .
    H H6A 0.6112 0.4128 0.2976 0.058 Uiso calc R 1 1 . .
    C C7A 0.50066(17) 0.28949(12) 0.37073(10) 0.0426(4) Uani d . 1 1 . .
    H H7A 0.5136 0.2557 0.3248 0.051 Uiso calc R 1 1 . .
    C C8A 0.75265(18) 0.30110(14) 0.34832(12) 0.0496(4) Uani d . 1 1 . .
    C C9A 0.65574(18) 0.06396(12) 0.52316(11) 0.0450(4) Uani d . 1 1 . .
    C C10A 0.5745(2) 0.06544(14) 0.59797(12) 0.0576(5) Uani d . 1 1 . .
    H H10A 0.5097 0.1203 0.6007 0.069 Uiso calc R 1 1 . .
    C C11A 0.5869(3) -0.01343(16) 0.66985(13) 0.0712(6) Uani d . 1 1 . .
    H H11A 0.5304 -0.0116 0.7200 0.085 Uiso calc R 1 1 . .
    C C12A 0.6830(3) -0.09377(15) 0.66610(15) 0.0729(6) Uani d . 1 1 . .
    H H12A 0.6926 -0.1461 0.7143 0.087 Uiso calc R 1 1 . .
    C C13A 0.7656(2) -0.09789(14) 0.59183(15) 0.0638(6) Uani d . 1 1 . .
    H H13A 0.8301 -0.1531 0.5898 0.077 Uiso calc R 1 1 . .
    C C14A 0.75241(19) -0.01967(12) 0.52014(12) 0.0503(4) Uani d . 1 1 . .
    C C15A 0.9384(2) -0.09232(16) 0.43565(16) 0.0736(7) Uani d . 1 1 . .
    H H15C 0.9027 -0.1594 0.4497 0.088 Uiso calc R 1 1 . .
    H H15D 1.0042 -0.0933 0.4734 0.088 Uiso calc R 1 1 . .
    C C16A 1.0074(3) -0.0658(2) 0.34722(17) 0.0906(8) Uani d . 1 1 . .
    H H16D 0.9444 -0.0723 0.3109 0.136 Uiso calc R 1 1 . .
    H H16E 1.0885 -0.1114 0.3413 0.136 Uiso calc R 1 1 . .
    H H16F 1.0339 0.0033 0.3323 0.136 Uiso calc R 1 1 . .
    C C17A 0.35634(17) 0.34232(12) 0.37438(10) 0.0419(4) Uani d . 1 1 . .
    C C18A 0.28975(18) 0.36874(12) 0.30268(11) 0.0451(4) Uani d . 1 1 . .
    C C19A 0.15377(19) 0.41012(14) 0.30671(13) 0.0563(5) Uani d . 1 1 . .
    H H19A 0.1086 0.4249 0.2596 0.068 Uiso calc R 1 1 . .
    C C20A 0.0859(2) 0.42923(15) 0.37999(14) 0.0643(6) Uani d . 1 1 . .
    H H20A -0.0052 0.4574 0.3822 0.077 Uiso calc R 1 1 . .
    C C21A 0.1504(2) 0.40738(16) 0.45031(13) 0.0637(5) Uani d . 1 1 . .
    H H21A 0.1046 0.4224 0.4995 0.076 Uiso calc R 1 1 . .
    C C22A 0.28471(19) 0.36263(14) 0.44692(12) 0.0538(5) Uani d . 1 1 . .
    H H22A 0.3276 0.3459 0.4950 0.065 Uiso calc R 1 1 . .
    C C23A 0.3037(2) 0.36747(16) 0.15767(12) 0.0666(6) Uani d . 1 1 . .
    H H23C 0.2675 0.4381 0.1408 0.080 Uiso calc R 1 1 . .
    H H23D 0.2278 0.3237 0.1677 0.080 Uiso calc R 1 1 . .
    C C24A 0.4124(3) 0.3436(2) 0.09121(15) 0.1005(9) Uani d . 1 1 . .
    H H24D 0.4836 0.3907 0.0790 0.151 Uiso calc R 1 1 . .
    H H24E 0.3719 0.3496 0.0414 0.151 Uiso calc R 1 1 . .
    H H24F 0.4520 0.2751 0.1102 0.151 Uiso calc R 1 1 . .
    N N1 0.46630(15) 0.84156(11) 0.12323(9) 0.0500(4) Uani d . 1 1 . .
    H H1B 0.4809 0.8864 0.1480 0.060 Uiso calc R 1 1 . .
    N N1A 0.51362(13) 0.21006(10) 0.44872(8) 0.0422(3) Uani d . 1 1 . .
    H H1A1 0.4502 0.1998 0.4917 0.051 Uiso calc R 1 1 . .
    O O1 0.3081(2) 0.61501(12) 0.06929(11) 0.0909(5) Uani d . 1 1 . .
    O O2 0.25195(18) 0.94051(14) -0.07861(10) 0.0878(5) Uani d . 1 1 . .
    O O3 0.75755(14) 0.59694(11) 0.13539(9) 0.0661(4) Uani d . 1 1 . .
    O O1A 0.84094(15) 0.31195(12) 0.28738(9) 0.0741(4) Uani d . 1 1 . .
    O O2A 0.82815(14) -0.01692(10) 0.44357(9) 0.0644(4) Uani d . 1 1 . .
    O O3A 0.36692(14) 0.35032(10) 0.23189(8) 0.0589(3) Uani d . 1 1 . .
loop_
    _atom_site_aniso_label
    _atom_site_aniso_U_11
    _atom_site_aniso_U_22
    _atom_site_aniso_U_33
    _atom_site_aniso_U_12
    _atom_site_aniso_U_13
    _atom_site_aniso_U_23
    C1 0.0456(10) 0.0543(10) 0.0472(10) -0.0013(8) -0.0110(8) -0.0063(8)
    C2 0.0506(10) 0.0540(11) 0.0582(11) -0.0054(8) -0.0189(9) -0.0116(9)
    C3 0.0476(11) 0.0613(12) 0.0793(15) -0.0091(9) -0.0014(10) -0.0105(11)
    C4 0.0655(13) 0.0780(14) 0.0604(13) -0.0117(11) 0.0062(10) -0.0165(11)
    C5 0.0645(12) 0.0567(11) 0.0587(12) -0.0146(10) -0.0085(10) -0.0025(9)
    C6 0.0604(11) 0.0431(9) 0.0590(11) 0.0024(8) -0.0152(9) -0.0143(8)
    C7 0.0473(10) 0.0551(10) 0.0418(9) 0.0023(8) -0.0075(8) -0.0106(8)
    C8 0.0666(13) 0.0530(11) 0.0600(12) -0.0098(9) -0.0135(10) -0.0162(9)
    C9 0.0470(10) 0.0486(10) 0.0663(12) -0.0060(8) -0.0142(9) -0.0028(9)
    C10 0.0813(15) 0.0523(12) 0.0957(17) -0.0022(11) -0.0362(13) -0.0146(12)
    C11 0.116(2) 0.0553(14) 0.139(3) 0.0024(14) -0.049(2) -0.0305(15)
    C12 0.0855(18) 0.0458(12) 0.140(3) 0.0024(12) -0.0352(17) 0.0019(15)
    C13 0.0705(15) 0.0619(14) 0.0921(18) -0.0055(11) -0.0250(13) 0.0106(13)
    C14 0.0512(11) 0.0592(12) 0.0702(14) -0.0024(9) -0.0175(10) 0.0052(11)
    C15 0.0973(19) 0.0965(19) 0.0769(16) -0.0138(15) -0.0428(14) 0.0078(14)
    C16 0.162(3) 0.133(3) 0.100(2) 0.015(2) -0.057(2) -0.041(2)
    C17 0.0442(10) 0.0558(10) 0.0414(9) -0.0019(8) -0.0066(7) -0.0052(8)
    C18 0.0470(10) 0.0554(10) 0.0417(10) -0.0013(8) -0.0052(8) -0.0015(8)
    C19 0.0463(10) 0.0652(12) 0.0538(11) 0.0013(9) -0.0092(9) -0.0010(10)
    C20 0.0511(12) 0.0883(15) 0.0521(12) -0.0092(11) -0.0147(9) -0.0056(11)
    C21 0.0571(12) 0.0916(16) 0.0579(12) -0.0059(11) -0.0111(10) -0.0261(11)
    C22 0.0492(11) 0.0708(13) 0.0559(11) -0.0002(9) -0.0092(9) -0.0172(10)
    C23 0.0626(13) 0.0655(13) 0.0713(14) 0.0150(10) -0.0071(11) -0.0133(11)
    C24 0.108(2) 0.103(2) 0.124(2) 0.0248(17) -0.0270(19) -0.0614(19)
    C1A 0.0416(9) 0.0383(8) 0.0458(9) 0.0075(7) -0.0142(7) -0.0083(7)
    C2A 0.0358(9) 0.0492(10) 0.0518(10) 0.0056(7) -0.0110(7) -0.0050(8)
    C3A 0.0541(11) 0.0552(11) 0.0580(11) -0.0090(9) -0.0212(9) -0.0052(9)
    C4A 0.0675(13) 0.0555(11) 0.0641(13) -0.0064(10) -0.0174(10) -0.0208(10)
    C5A 0.0560(11) 0.0425(10) 0.0771(14) -0.0019(8) -0.0147(10) -0.0108(9)
    C6A 0.0466(10) 0.0443(9) 0.0452(10) 0.0034(8) -0.0100(8) 0.0037(8)
    C7A 0.0428(9) 0.0427(9) 0.0412(9) 0.0071(7) -0.0144(7) -0.0079(7)
    C8A 0.0421(10) 0.0531(10) 0.0502(11) -0.0038(8) -0.0078(8) -0.0064(8)
    C9A 0.0457(9) 0.0381(9) 0.0504(10) 0.0002(7) -0.0169(8) -0.0054(7)
    C10A 0.0653(12) 0.0477(10) 0.0550(12) 0.0000(9) -0.0130(10) -0.0038(9)
    C11A 0.0909(16) 0.0619(13) 0.0550(12) -0.0117(12) -0.0132(11) -0.0008(10)
    C12A 0.1019(18) 0.0451(11) 0.0682(15) -0.0135(12) -0.0378(13) 0.0100(10)
    C13A 0.0768(14) 0.0348(9) 0.0820(15) 0.0025(9) -0.0395(12) -0.0045(10)
    C14A 0.0511(10) 0.0382(9) 0.0642(12) 0.0023(8) -0.0258(9) -0.0091(8)
    C15A 0.0755(14) 0.0576(12) 0.1014(18) 0.0314(11) -0.0464(13) -0.0378(12)
    C16A 0.0789(16) 0.105(2) 0.100(2) 0.0374(15) -0.0292(15) -0.0553(16)
    C17A 0.0396(9) 0.0363(8) 0.0480(10) 0.0039(7) -0.0129(7) -0.0064(7)
    C18A 0.0473(10) 0.0348(8) 0.0513(10) 0.0008(7) -0.0163(8) -0.0036(7)
    C19A 0.0483(11) 0.0501(10) 0.0670(13) 0.0043(8) -0.0256(10) -0.0016(9)
    C20A 0.0410(10) 0.0598(12) 0.0801(15) 0.0105(9) -0.0118(10) -0.0011(11)
    C21A 0.0517(11) 0.0672(13) 0.0613(12) 0.0137(10) -0.0016(9) -0.0089(10)
    C22A 0.0496(10) 0.0565(11) 0.0526(11) 0.0085(9) -0.0146(9) -0.0100(9)
    C23A 0.0905(16) 0.0575(12) 0.0560(12) 0.0004(11) -0.0338(11) -0.0100(10)
    C24A 0.122(2) 0.126(2) 0.0593(15) 0.0061(19) -0.0238(15) -0.0328(15)
    N1 0.0488(8) 0.0465(8) 0.0555(9) -0.0023(7) -0.0180(7) -0.0085(7)
    N1A 0.0365(7) 0.0422(7) 0.0420(8) 0.0067(6) -0.0079(6) -0.0033(6)
    O1 0.1271(15) 0.0672(10) 0.0981(12) -0.0053(9) -0.0477(11) -0.0361(9)
    O2 0.0957(12) 0.1031(13) 0.0630(10) 0.0266(10) -0.0349(9) -0.0180(9)
    O3 0.0636(9) 0.0718(9) 0.0633(9) 0.0197(7) -0.0188(7) -0.0218(7)
    O1A 0.0576(8) 0.0869(11) 0.0582(9) 0.0040(8) 0.0064(7) 0.0023(8)
    O2A 0.0614(8) 0.0535(8) 0.0740(10) 0.0239(6) -0.0188(7) -0.0146(7)
    O3A 0.0659(8) 0.0636(8) 0.0467(7) 0.0129(7) -0.0236(6) -0.0106(6)
_geom_special_details
;
All e.s.d.'s (except the e.s.d. in the dihedral angle between two l.s. planes)
are estimated using the full covariance matrix. The cell e.s.d.'s are taken
into account individually in the estimation of e.s.d.'s in distances, angles
and torsion angles; correlations between e.s.d.'s in cell parameters are only
used when they are defined by crystal symmetry. An approximate (isotropic)
treatment of cell e.s.d.'s is used for estimating e.s.d.'s involving l.s.
planes.
;
loop_
    _geom_bond_atom_site_label_1
    _geom_bond_atom_site_label_2
    _geom_bond_site_symmetry_2
    _geom_bond_distance
    _geom_bond_publ_flag
    C1 N1 . 1.460(2) ?
    C1 C9 . 1.511(3) ?
    C1 C2 . 1.545(3) ?
    C1 H1 . 0.9800 ?
    C2 C8 . 1.497(3) ?
    C2 C3 . 1.531(3) ?
    C2 H2 . 0.9800 ?
    C3 C4 . 1.516(3) ?
    C3 H3A . 0.9700 ?
    C3 H3B . 0.9700 ?
    C4 C5 . 1.515(3) ?
    C4 H4A . 0.9700 ?
    C4 H4B . 0.9700 ?
    C5 C6 . 1.531(3) ?
    C5 H5A . 0.9700 ?
    C5 H5B . 0.9700 ?
    C6 C8 . 1.498(3) ?
    C6 C7 . 1.549(3) ?
    C6 H6 . 0.9800 ?
    C7 N1 . 1.464(2) ?
    C7 C17 . 1.509(2) ?
    C7 H7 . 0.9800 ?
    C8 O1 . 1.210(2) ?
    C9 C10 . 1.364(3) ?
    C9 C14 . 1.409(3) ?
    C10 C11 . 1.390(3) ?
    C10 H10 . 0.9300 ?
    C11 C12 . 1.380(4) ?
    C11 H11 . 0.9300 ?
    C12 C13 . 1.359(4) ?
    C12 H12 . 0.9300 ?
    C13 C14 . 1.378(3) ?
    C13 H13 . 0.9300 ?
    C14 O2 . 1.356(3) ?
    C15 O2 . 1.416(3) ?
    C15 C16 . 1.489(4) ?
    C15 H15A . 0.9700 ?
    C15 H15B . 0.9700 ?
    C16 H16A . 0.9600 ?
    C16 H16B . 0.9600 ?
    C16 H16C . 0.9600 ?
    C17 C22 . 1.376(3) ?
    C17 C18 . 1.402(2) ?
    C18 O3 . 1.359(2) ?
    C18 C19 . 1.385(3) ?
    C19 C20 . 1.374(3) ?
    C19 H19 . 0.9300 ?
    C20 C21 . 1.370(3) ?
    C20 H20 . 0.9300 ?
    C21 C22 . 1.386(3) ?
    C21 H21 . 0.9300 ?
    C22 H22 . 0.9300 ?
    C23 O3 . 1.429(2) ?
    C23 C24 . 1.484(3) ?
    C23 H23A . 0.9700 ?
    C23 H23B . 0.9700 ?
    C24 H24A . 0.9600 ?
    C24 H24B . 0.9600 ?
    C24 H24C . 0.9600 ?
    C1A N1A . 1.460(2) ?
    C1A C9A . 1.514(2) ?
    C1A C2A . 1.546(2) ?
    C1A H1A . 0.9800 ?
    C2A C8A . 1.500(2) ?
    C2A C3A . 1.538(3) ?
    C2A H2A . 0.9800 ?
    C3A C4A . 1.525(3) ?
    C3A H3A1 . 0.9700 ?
    C3A H3A2 . 0.9700 ?
    C4A C5A . 1.526(3) ?
    C4A H4A1 . 0.9700 ?
    C4A H4A2 . 0.9700 ?
    C5A C6A . 1.540(3) ?
    C5A H5A1 . 0.9700 ?
    C5A H5A2 . 0.9700 ?
    C6A C8A . 1.505(2) ?
    C6A C7A . 1.552(2) ?
    C6A H6A . 0.9800 ?
    C7A N1A . 1.466(2) ?
    C7A C17A . 1.513(2) ?
    C7A H7A . 0.9800 ?
    C8A O1A . 1.210(2) ?
    C9A C10A . 1.370(3) ?
    C9A C14A . 1.403(2) ?
    C10A C11A . 1.391(3) ?
    C10A H10A . 0.9300 ?
    C11A C12A . 1.368(3) ?
    C11A H11A . 0.9300 ?
    C12A C13A . 1.376(3) ?
    C12A H12A . 0.9300 ?
    C13A C14A . 1.385(3) ?
    C13A H13A . 0.9300 ?
    C14A O2A . 1.362(2) ?
    C15A O2A . 1.420(2) ?
    C15A C16A . 1.485(3) ?
    C15A H15C . 0.9700 ?
    C15A H15D . 0.9700 ?
    C16A H16D . 0.9600 ?
    C16A H16E . 0.9600 ?
    C16A H16F . 0.9600 ?
    C17A C22A . 1.376(2) ?
    C17A C18A . 1.402(2) ?
    C18A O3A . 1.362(2) ?
    C18A C19A . 1.385(2) ?
    C19A C20A . 1.369(3) ?
    C19A H19A . 0.9300 ?
    C20A C21A . 1.373(3) ?
    C20A H20A . 0.9300 ?
    C21A C22A . 1.386(3) ?
    C21A H21A . 0.9300 ?
    C22A H22A . 0.9300 ?
    C23A O3A . 1.429(2) ?
    C23A C24A . 1.482(3) ?
    C23A H23C . 0.9700 ?
    C23A H23D . 0.9700 ?
    C24A H24D . 0.9600 ?
    C24A H24E . 0.9600 ?
    C24A H24F . 0.9600 ?
    N1 H1B . 0.8600 ?
    N1A H1A1 . 0.8600 ?
loop_
    _geom_angle_atom_site_label_1
    _geom_angle_atom_site_label_2
    _geom_angle_atom_site_label_3
    _geom_angle_site_symmetry_1
    _geom_angle_site_symmetry_3
    _geom_angle
    _geom_angle_publ_flag
    N1 C1 C9 . . 112.73(15) ?
    N1 C1 C2 . . 109.67(14) ?
    C9 C1 C2 . . 109.74(14) ?
    N1 C1 H1 . . 108.2 ?
    C9 C1 H1 . . 108.2 ?
    C2 C1 H1 . . 108.2 ?
    C8 C2 C3 . . 107.69(16) ?
    C8 C2 C1 . . 107.31(15) ?
    C3 C2 C1 . . 115.21(16) ?
    C8 C2 H2 . . 108.8 ?
    C3 C2 H2 . . 108.8 ?
    C1 C2 H2 . . 108.8 ?
    C4 C3 C2 . . 114.79(16) ?
    C4 C3 H3A . . 108.6 ?
    C2 C3 H3A . . 108.6 ?
    C4 C3 H3B . . 108.6 ?
    C2 C3 H3B . . 108.6 ?
    H3A C3 H3B . . 107.5 ?
    C5 C4 C3 . . 114.22(18) ?
    C5 C4 H4A . . 108.7 ?
    C3 C4 H4A . . 108.7 ?
    C5 C4 H4B . . 108.7 ?
    C3 C4 H4B . . 108.7 ?
    H4A C4 H4B . . 107.6 ?
    C4 C5 C6 . . 113.58(16) ?
    C4 C5 H5A . . 108.8 ?
    C6 C5 H5A . . 108.8 ?
    C4 C5 H5B . . 108.8 ?
    C6 C5 H5B . . 108.8 ?
    H5A C5 H5B . . 107.7 ?
    C8 C6 C5 . . 107.26(16) ?
    C8 C6 C7 . . 108.30(15) ?
    C5 C6 C7 . . 115.01(15) ?
    C8 C6 H6 . . 108.7 ?
    C5 C6 H6 . . 108.7 ?
    C7 C6 H6 . . 108.7 ?
    N1 C7 C17 . . 111.45(14) ?
    N1 C7 C6 . . 110.49(14) ?
    C17 C7 C6 . . 110.87(14) ?
    N1 C7 H7 . . 108.0 ?
    C17 C7 H7 . . 108.0 ?
    C6 C7 H7 . . 108.0 ?
    O1 C8 C2 . . 123.55(19) ?
    O1 C8 C6 . . 124.69(19) ?
    C2 C8 C6 . . 111.73(15) ?
    C10 C9 C14 . . 118.76(19) ?
    C10 C9 C1 . . 122.92(18) ?
    C14 C9 C1 . . 118.23(18) ?
    C9 C10 C11 . . 121.2(2) ?
    C9 C10 H10 . . 119.4 ?
    C11 C10 H10 . . 119.4 ?
    C12 C11 C10 . . 118.8(3) ?
    C12 C11 H11 . . 120.6 ?
    C10 C11 H11 . . 120.6 ?
    C13 C12 C11 . . 121.3(2) ?
    C13 C12 H12 . . 119.3 ?
    C11 C12 H12 . . 119.3 ?
    C12 C13 C14 . . 119.9(2) ?
    C12 C13 H13 . . 120.1 ?
    C14 C13 H13 . . 120.1 ?
    O2 C14 C13 . . 124.5(2) ?
    O2 C14 C9 . . 115.44(18) ?
    C13 C14 C9 . . 120.1(2) ?
    O2 C15 C16 . . 107.1(2) ?
    O2 C15 H15A . . 110.3 ?
    C16 C15 H15A . . 110.3 ?
    O2 C15 H15B . . 110.3 ?
    C16 C15 H15B . . 110.3 ?
    H15A C15 H15B . . 108.6 ?
    C15 C16 H16A . . 109.5 ?
    C15 C16 H16B . . 109.5 ?
    H16A C16 H16B . . 109.5 ?
    C15 C16 H16C . . 109.5 ?
    H16A C16 H16C . . 109.5 ?
    H16B C16 H16C . . 109.5 ?
    C22 C17 C18 . . 118.06(17) ?
    C22 C17 C7 . . 122.51(16) ?
    C18 C17 C7 . . 119.43(16) ?
    O3 C18 C19 . . 124.35(17) ?
    O3 C18 C17 . . 115.60(16) ?
    C19 C18 C17 . . 120.05(18) ?
    C20 C19 C18 . . 120.28(19) ?
    C20 C19 H19 . . 119.9 ?
    C18 C19 H19 . . 119.9 ?
    C21 C20 C19 . . 120.57(19) ?
    C21 C20 H20 . . 119.7 ?
    C19 C20 H20 . . 119.7 ?
    C20 C21 C22 . . 119.1(2) ?
    C20 C21 H21 . . 120.4 ?
    C22 C21 H21 . . 120.4 ?
    C17 C22 C21 . . 121.93(19) ?
    C17 C22 H22 . . 119.0 ?
    C21 C22 H22 . . 119.0 ?
    O3 C23 C24 . . 107.78(19) ?
    O3 C23 H23A . . 110.2 ?
    C24 C23 H23A . . 110.2 ?
    O3 C23 H23B . . 110.2 ?
    C24 C23 H23B . . 110.2 ?
    H23A C23 H23B . . 108.5 ?
    C23 C24 H24A . . 109.5 ?
    C23 C24 H24B . . 109.5 ?
    H24A C24 H24B . . 109.5 ?
    C23 C24 H24C . . 109.5 ?
    H24A C24 H24C . . 109.5 ?
    H24B C24 H24C . . 109.5 ?
    N1A C1A C9A . . 111.76(14) ?
    N1A C1A C2A . . 109.47(13) ?
    C9A C1A C2A . . 111.38(13) ?
    N1A C1A H1A . . 108.0 ?
    C9A C1A H1A . . 108.0 ?
    C2A C1A H1A . . 108.0 ?
    C8A C2A C3A . . 108.26(15) ?
    C8A C2A C1A . . 107.36(13) ?
    C3A C2A C1A . . 115.16(15) ?
    C8A C2A H2A . . 108.6 ?
    C3A C2A H2A . . 108.6 ?
    C1A C2A H2A . . 108.6 ?
    C4A C3A C2A . . 114.66(15) ?
    C4A C3A H3A1 . . 108.6 ?
    C2A C3A H3A1 . . 108.6 ?
    C4A C3A H3A2 . . 108.6 ?
    C2A C3A H3A2 . . 108.6 ?
    H3A1 C3A H3A2 . . 107.6 ?
    C3A C4A C5A . . 113.24(17) ?
    C3A C4A H4A1 . . 108.9 ?
    C5A C4A H4A1 . . 108.9 ?
    C3A C4A H4A2 . . 108.9 ?
    C5A C4A H4A2 . . 108.9 ?
    H4A1 C4A H4A2 . . 107.7 ?
    C4A C5A C6A . . 113.95(15) ?
    C4A C5A H5A1 . . 108.8 ?
    C6A C5A H5A1 . . 108.8 ?
    C4A C5A H5A2 . . 108.8 ?
    C6A C5A H5A2 . . 108.8 ?
    H5A1 C5A H5A2 . . 107.7 ?
    C8A C6A C5A . . 107.13(15) ?
    C8A C6A C7A . . 106.65(14) ?
    C5A C6A C7A . . 116.51(15) ?
    C8A C6A H6A . . 108.8 ?
    C5A C6A H6A . . 108.8 ?
    C7A C6A H6A . . 108.8 ?
    N1A C7A C17A . . 110.19(13) ?
    N1A C7A C6A . . 110.42(13) ?
    C17A C7A C6A . . 113.17(13) ?
    N1A C7A H7A . . 107.6 ?
    C17A C7A H7A . . 107.6 ?
    C6A C7A H7A . . 107.6 ?
    O1A C8A C2A . . 123.74(16) ?
    O1A C8A C6A . . 124.56(16) ?
    C2A C8A C6A . . 111.70(15) ?
    C10A C9A C14A . . 118.50(16) ?
    C10A C9A C1A . . 122.21(15) ?
    C14A C9A C1A . . 119.28(16) ?
    C9A C10A C11A . . 121.32(19) ?
    C9A C10A H10A . . 119.3 ?
    C11A C10A H10A . . 119.3 ?
    C12A C11A C10A . . 119.4(2) ?
    C12A C11A H11A . . 120.3 ?
    C10A C11A H11A . . 120.3 ?
    C11A C12A C13A . . 120.68(19) ?
    C11A C12A H12A . . 119.7 ?
    C13A C12A H12A . . 119.7 ?
    C12A C13A C14A . . 119.83(19) ?
    C12A C13A H13A . . 120.1 ?
    C14A C13A H13A . . 120.1 ?
    O2A C14A C13A . . 124.40(17) ?
    O2A C14A C9A . . 115.37(15) ?
    C13A C14A C9A . . 120.23(19) ?
    O2A C15A C16A . . 107.61(18) ?
    O2A C15A H15C . . 110.2 ?
    C16A C15A H15C . . 110.2 ?
    O2A C15A H15D . . 110.2 ?
    C16A C15A H15D . . 110.2 ?
    H15C C15A H15D . . 108.5 ?
    C15A C16A H16D . . 109.5 ?
    C15A C16A H16E . . 109.5 ?
    H16D C16A H16E . . 109.5 ?
    C15A C16A H16F . . 109.5 ?
    H16D C16A H16F . . 109.5 ?
    H16E C16A H16F . . 109.5 ?
    C22A C17A C18A . . 118.05(15) ?
    C22A C17A C7A . . 122.34(15) ?
    C18A C17A C7A . . 119.57(15) ?
    O3A C18A C19A . . 124.10(16) ?
    O3A C18A C17A . . 115.66(14) ?
    C19A C18A C17A . . 120.25(17) ?
    C20A C19A C18A . . 119.99(18) ?
    C20A C19A H19A . . 120.0 ?
    C18A C19A H19A . . 120.0 ?
    C19A C20A C21A . . 120.89(18) ?
    C19A C20A H20A . . 119.6 ?
    C21A C20A H20A . . 119.6 ?
    C20A C21A C22A . . 118.97(19) ?
    C20A C21A H21A . . 120.5 ?
    C22A C21A H21A . . 120.5 ?
    C17A C22A C21A . . 121.78(17) ?
    C17A C22A H22A . . 119.1 ?
    C21A C22A H22A . . 119.1 ?
    O3A C23A C24A . . 107.22(18) ?
    O3A C23A H23C . . 110.3 ?
    C24A C23A H23C . . 110.3 ?
    O3A C23A H23D . . 110.3 ?
    C24A C23A H23D . . 110.3 ?
    H23C C23A H23D . . 108.5 ?
    C23A C24A H24D . . 109.5 ?
    C23A C24A H24E . . 109.5 ?
    H24D C24A H24E . . 109.5 ?
    C23A C24A H24F . . 109.5 ?
    H24D C24A H24F . . 109.5 ?
    H24E C24A H24F . . 109.5 ?
    C1 N1 C7 . . 112.51(14) ?
    C1 N1 H1B . . 123.7 ?
    C7 N1 H1B . . 123.7 ?
    C1A N1A C7A . . 112.04(13) ?
    C1A N1A H1A1 . . 124.0 ?
    C7A N1A H1A1 . . 124.0 ?
    C14 O2 C15 . . 120.69(19) ?
    C18 O3 C23 . . 119.19(15) ?
    C14A O2A C15A . . 119.74(16) ?
    C18A O3A C23A . . 119.32(15) ?
loop_
    _geom_torsion_atom_site_label_1
    _geom_torsion_atom_site_label_2
    _geom_torsion_atom_site_label_3
    _geom_torsion_atom_site_label_4
    _geom_torsion_site_symmetry_1
    _geom_torsion_site_symmetry_2
    _geom_torsion_site_symmetry_3
    _geom_torsion_site_symmetry_4
    _geom_torsion
    _geom_torsion_publ_flag
    N1 C1 C2 C8 . . . . -59.41(19) ?
    C9 C1 C2 C8 . . . . 176.24(15) ?
    N1 C1 C2 C3 . . . . 60.5(2) ?
    C9 C1 C2 C3 . . . . -63.9(2) ?
    C8 C2 C3 C4 . . . . 50.3(2) ?
    C1 C2 C3 C4 . . . . -69.4(2) ?
    C2 C3 C4 C5 . . . . -41.6(2) ?
    C3 C4 C5 C6 . . . . 43.3(2) ?
    C4 C5 C6 C8 . . . . -53.8(2) ?
    C4 C5 C6 C7 . . . . 66.7(2) ?
    C8 C6 C7 N1 . . . . 55.34(19) ?
    C5 C6 C7 N1 . . . . -64.60(19) ?
    C8 C6 C7 C17 . . . . 179.42(15) ?
    C5 C6 C7 C17 . . . . 59.5(2) ?
    C3 C2 C8 O1 . . . . 114.5(2) ?
    C1 C2 C8 O1 . . . . -120.9(2) ?
    C3 C2 C8 C6 . . . . -63.8(2) ?
    C1 C2 C8 C6 . . . . 60.8(2) ?
    C5 C6 C8 O1 . . . . -112.5(2) ?
    C7 C6 C8 O1 . . . . 122.8(2) ?
    C5 C6 C8 C2 . . . . 65.9(2) ?
    C7 C6 C8 C2 . . . . -58.8(2) ?
    N1 C1 C9 C10 . . . . -23.5(3) ?
    C2 C1 C9 C10 . . . . 99.1(2) ?
    N1 C1 C9 C14 . . . . 160.12(16) ?
    C2 C1 C9 C14 . . . . -77.3(2) ?
    C14 C9 C10 C11 . . . . 0.5(3) ?
    C1 C9 C10 C11 . . . . -175.9(2) ?
    C9 C10 C11 C12 . . . . -0.3(4) ?
    C10 C11 C12 C13 . . . . 0.4(4) ?
    C11 C12 C13 C14 . . . . -0.7(4) ?
    C12 C13 C14 O2 . . . . -179.9(2) ?
    C12 C13 C14 C9 . . . . 1.0(3) ?
    C10 C9 C14 O2 . . . . 180.0(2) ?
    C1 C9 C14 O2 . . . . -3.5(3) ?
    C10 C9 C14 C13 . . . . -0.8(3) ?
    C1 C9 C14 C13 . . . . 175.74(18) ?
    N1 C7 C17 C22 . . . . 24.0(2) ?
    C6 C7 C17 C22 . . . . -99.5(2) ?
    N1 C7 C17 C18 . . . . -156.54(16) ?
    C6 C7 C17 C18 . . . . 79.9(2) ?
    C22 C17 C18 O3 . . . . 179.19(17) ?
    C7 C17 C18 O3 . . . . -0.3(2) ?
    C22 C17 C18 C19 . . . . -0.8(3) ?
    C7 C17 C18 C19 . . . . 179.73(17) ?
    O3 C18 C19 C20 . . . . -179.18(18) ?
    C17 C18 C19 C20 . . . . 0.8(3) ?
    C18 C19 C20 C21 . . . . -0.1(3) ?
    C19 C20 C21 C22 . . . . -0.6(3) ?
    C18 C17 C22 C21 . . . . 0.1(3) ?
    C7 C17 C22 C21 . . . . 179.55(18) ?
    C20 C21 C22 C17 . . . . 0.6(3) ?
    N1A C1A C2A C8A . . . . -58.99(18) ?
    C9A C1A C2A C8A . . . . 176.90(14) ?
    N1A C1A C2A C3A . . . . 61.64(18) ?
    C9A C1A C2A C3A . . . . -62.47(18) ?
    C8A C2A C3A C4A . . . . 50.9(2) ?
    C1A C2A C3A C4A . . . . -69.3(2) ?
    C2A C3A C4A C5A . . . . -42.5(2) ?
    C3A C4A C5A C6A . . . . 44.4(2) ?
    C4A C5A C6A C8A . . . . -54.4(2) ?
    C4A C5A C6A C7A . . . . 64.9(2) ?
    C8A C6A C7A N1A . . . . 57.59(17) ?
    C5A C6A C7A N1A . . . . -61.93(18) ?
    C8A C6A C7A C17A . . . . -178.36(14) ?
    C5A C6A C7A C17A . . . . 62.12(19) ?
    C3A C2A C8A O1A . . . . 116.7(2) ?
    C1A C2A C8A O1A . . . . -118.4(2) ?
    C3A C2A C8A C6A . . . . -63.49(19) ?
    C1A C2A C8A C6A . . . . 61.42(19) ?
    C5A C6A C8A O1A . . . . -115.0(2) ?
    C7A C6A C8A O1A . . . . 119.6(2) ?
    C5A C6A C8A C2A . . . . 65.14(19) ?
    C7A C6A C8A C2A . . . . -60.28(18) ?
    N1A C1A C9A C10A . . . . -22.4(2) ?
    C2A C1A C9A C10A . . . . 100.38(19) ?
    N1A C1A C9A C14A . . . . 159.10(15) ?
    C2A C1A C9A C14A . . . . -78.10(19) ?
    C14A C9A C10A C11A . . . . 0.3(3) ?
    C1A C9A C10A C11A . . . . -178.19(18) ?
    C9A C10A C11A C12A . . . . 0.6(3) ?
    C10A C11A C12A C13A . . . . -1.0(3) ?
    C11A C12A C13A C14A . . . . 0.5(3) ?
    C12A C13A C14A O2A . . . . -179.41(18) ?
    C12A C13A C14A C9A . . . . 0.4(3) ?
    C10A C9A C14A O2A . . . . 179.03(16) ?
    C1A C9A C14A O2A . . . . -2.4(2) ?
    C10A C9A C14A C13A . . . . -0.8(3) ?
    C1A C9A C14A C13A . . . . 177.77(16) ?
    N1A C7A C17A C22A . . . . 37.4(2) ?
    C6A C7A C17A C22A . . . . -86.8(2) ?
    N1A C7A C17A C18A . . . . -140.27(15) ?
    C6A C7A C17A C18A . . . . 95.57(18) ?
    C22A C17A C18A O3A . . . . 177.77(15) ?
    C7A C17A C18A O3A . . . . -4.5(2) ?
    C22A C17A C18A C19A . . . . -2.6(2) ?
    C7A C17A C18A C19A . . . . 175.13(15) ?
    O3A C18A C19A C20A . . . . -177.73(17) ?
    C17A C18A C19A C20A . . . . 2.7(3) ?
    C18A C19A C20A C21A . . . . -0.4(3) ?
    C19A C20A C21A C22A . . . . -1.9(3) ?
    C18A C17A C22A C21A . . . . 0.3(3) ?
    C7A C17A C22A C21A . . . . -177.36(18) ?
    C20A C21A C22A C17A . . . . 1.9(3) ?
    C9 C1 N1 C7 . . . . -177.56(15) ?
    C2 C1 N1 C7 . . . . 59.85(19) ?
    C17 C7 N1 C1 . . . . 178.51(14) ?
    C6 C7 N1 C1 . . . . -57.74(19) ?
    C9A C1A N1A C7A . . . . -176.10(13) ?
    C2A C1A N1A C7A . . . . 60.01(17) ?
    C17A C7A N1A C1A . . . . 174.44(13) ?
    C6A C7A N1A C1A . . . . -59.81(17) ?
    C13 C14 O2 C15 . . . . -9.5(3) ?
    C9 C14 O2 C15 . . . . 169.7(2) ?
    C16 C15 O2 C14 . . . . -174.7(2) ?
    C19 C18 O3 C23 . . . . 0.6(3) ?
    C17 C18 O3 C23 . . . . -179.40(17) ?
    C24 C23 O3 C18 . . . . 171.1(2) ?
    C13A C14A O2A C15A . . . . -6.7(3) ?
    C9A C14A O2A C15A . . . . 173.51(16) ?
    C16A C15A O2A C14A . . . . -176.14(18) ?
    C19A C18A O3A C23A . . . . -4.5(3) ?
    C17A C18A O3A C23A . . . . 175.13(16) ?
    C24A C23A O3A C18A . . . . 178.68(18) ?
loop_
    _geom_hbond_atom_site_label_D
    _geom_hbond_atom_site_label_H
    _geom_hbond_atom_site_label_A
    _geom_hbond_site_symmetry_A
    _geom_hbond_distance_DH
    _geom_hbond_distance_HA
    _geom_hbond_distance_DA
    _geom_hbond_angle_DHA
    C23 H23A O1A . 0.97 2.42 3.311(3) 153
    C23A H23C O1 . 0.97 2.43 3.297(3) 149
_iucr_refine_instructions_details
;
TITL new in P-1
CELL 0.71073   9.7981  13.6139  16.7098  74.363  80.464  83.563
ZERR   2.00   0.0003   0.0005   0.0006   0.002   0.002   0.002
LATT 1
SFAC C  H  N  O
UNIT 96  116  4  12
L.S. 8
ACTA 50
BOND $H
FMAP 2
PLAN 5
CONF
HTAB
SIZE 0.22 0.28 0.35
WGHT   0.054600   0.680100
FVAR 0.562620
TEMP 25
MOLE 1
C1     1   0.367434   0.858971   0.063505  11.000000   0.045580 =
           0.054330   0.047230  -0.006330  -0.010980  -0.001280
AFIX 13
H1     2   0.417826   0.848794   0.010251  11.000000  -1.200000
AFIX 0
C2     1   0.256402   0.779925   0.096115  11.000000   0.050560 =
           0.054030   0.058170  -0.011590  -0.018850  -0.005440
AFIX 13
H2     2   0.193711   0.790114   0.054113  11.000000  -1.200000
AFIX 0
C3     1   0.170097   0.782941   0.180777  11.000000   0.047640 =
           0.061290   0.079320  -0.010520  -0.001370  -0.009060
AFIX 23
H3A    2   0.132113   0.852551   0.177837  11.000000  -1.200000
H3B    2   0.092722   0.740632   0.190171  11.000000  -1.200000
AFIX 0
C4     1   0.249044   0.747026   0.255368  11.000000   0.065480 =
           0.077990   0.060430  -0.016510   0.006180  -0.011670
AFIX 23
H4A    2   0.301855   0.802242   0.257414  11.000000  -1.200000
H4B    2   0.182808   0.732196   0.306339  11.000000  -1.200000
AFIX 0
C5     1   0.347240   0.653116   0.253774  11.000000   0.064480 =
           0.056730   0.058710  -0.002540  -0.008490  -0.014570
AFIX 23
H5A    2   0.293974   0.593138   0.271262  11.000000  -1.200000
H5B    2   0.410718   0.646198   0.294085  11.000000  -1.200000
AFIX 0
C6     1   0.431521   0.656243   0.167456  11.000000   0.060450 =
           0.043070   0.058980  -0.014270  -0.015250   0.002370
AFIX 13
H6     2   0.481051   0.589206   0.169183  11.000000  -1.200000
AFIX 0
C7     1   0.537724   0.739291   0.136303  11.000000   0.047350 =
           0.055120   0.041800  -0.010560  -0.007550   0.002290
AFIX 13
H7     2   0.588117   0.732320   0.082113  11.000000  -1.200000
AFIX 0
C8     1   0.330492   0.675936   0.105755  11.000000   0.066630 =
           0.053010   0.060000  -0.016170  -0.013480  -0.009790
C9     1   0.297862   0.965901   0.046981  11.000000   0.046970 =
           0.048610   0.066280  -0.002810  -0.014210  -0.005960
C10    1   0.286103   1.025134   0.102227  11.000000   0.081280 =
           0.052260   0.095730  -0.014620  -0.036190  -0.002180
AFIX 43
H10    2   0.327237   1.001180   0.150842  11.000000  -1.200000
AFIX 0
C11    1   0.213779   1.120620   0.087191  11.000000   0.116340 =
           0.055320   0.138570  -0.030460  -0.049140   0.002390
AFIX 43
H11    2   0.205981   1.160356   0.125323  11.000000  -1.200000
AFIX 0
C12    1   0.153763   1.155375   0.014653  11.000000   0.085540 =
           0.045830   0.139940   0.001900  -0.035200   0.002400
AFIX 43
H12    2   0.105654   1.219361   0.003934  11.000000  -1.200000
AFIX 0
C13    1   0.163539   1.097988  -0.041438  11.000000   0.070480 =
           0.061900   0.092060   0.010580  -0.024960  -0.005530
AFIX 43
H13    2   0.121482   1.122395  -0.089676  11.000000  -1.200000
AFIX 0
C14    1   0.235914   1.003527  -0.026702  11.000000   0.051210 =
           0.059180   0.070200   0.005160  -0.017490  -0.002430
C15    1   0.176288   0.961881  -0.147314  11.000000   0.097340 =
           0.096490   0.076920   0.007780  -0.042830  -0.013770
AFIX 23
H15A   2   0.204163   1.024517  -0.187911  11.000000  -1.200000
H15B   2   0.077654   0.969965  -0.128206  11.000000  -1.200000
AFIX 0
C16    1   0.207328   0.873826  -0.185971  11.000000   0.161850 =
           0.132600   0.100350  -0.041450  -0.056610   0.015040
AFIX 137
H16A   2   0.305047   0.867011  -0.205008  11.000000  -1.500000
H16B   2   0.157096   0.885381  -0.232742  11.000000  -1.500000
H16C   2   0.179853   0.812319  -0.145085  11.000000  -1.500000
AFIX 0
C17    1   0.641878   0.724236   0.196485  11.000000   0.044160 =
           0.055800   0.041410  -0.005230  -0.006650  -0.001910
C18    1   0.753337   0.650477   0.193772  11.000000   0.047010 =
           0.055450   0.041680  -0.001480  -0.005250  -0.001320
C19    1   0.850046   0.636138   0.248399  11.000000   0.046290 =
           0.065160   0.053840  -0.001010  -0.009220   0.001290
AFIX 43
H19    2   0.924547   0.587772   0.245964  11.000000  -1.200000
AFIX 0
C20    1   0.836387   0.693053   0.306162  11.000000   0.051130 =
           0.088250   0.052130  -0.005610  -0.014700  -0.009200
AFIX 43
H20    2   0.901700   0.682832   0.342681  11.000000  -1.200000
AFIX 0
C21    1   0.727402   0.764729   0.310439  11.000000   0.057120 =
           0.091640   0.057850  -0.026070  -0.011090  -0.005900
AFIX 43
H21    2   0.717874   0.802763   0.349918  11.000000  -1.200000
AFIX 0
C22    1   0.631532   0.779804   0.255140  11.000000   0.049180 =
           0.070760   0.055850  -0.017240  -0.009220  -0.000190
AFIX 43
H22    2   0.558045   0.828924   0.257756  11.000000  -1.200000
AFIX 0
C23    1   0.867119   0.519548   0.128990  11.000000   0.062580 =
           0.065510   0.071310  -0.013320  -0.007140   0.014950
AFIX 23
H23A   2   0.874408   0.473296   0.183792  11.000000  -1.200000
H23B   2   0.954803   0.550421   0.107556  11.000000  -1.200000
AFIX 0
C24    1   0.834375   0.462912   0.070862  11.000000   0.107960 =
           0.103120   0.124010  -0.061400  -0.027040   0.024780
AFIX 137
H24A   2   0.748155   0.431863   0.093046  11.000000  -1.500000
H24B   2   0.907083   0.410804   0.064959  11.000000  -1.500000
H24C   2   0.826711   0.509439   0.016988  11.000000  -1.500000
AFIX 0
C1A    1   0.646873   0.150392   0.444785  11.000000   0.041570 =
           0.038260   0.045800  -0.008270  -0.014170   0.007520
AFIX 13
H1A    2   0.656116   0.120425   0.396838  11.000000  -1.200000
AFIX 0
C2A    1   0.765662   0.221981   0.429319  11.000000   0.035780 =
           0.049240   0.051790  -0.005010  -0.010960   0.005600
AFIX 13
H2A    2   0.854455   0.181842   0.423088  11.000000  -1.200000
AFIX 0
C3A    1   0.765895   0.277388   0.498243  11.000000   0.054140 =
           0.055190   0.058030  -0.005220  -0.021250  -0.008980
AFIX 23
H3A1   2   0.761894   0.226998   0.551988  11.000000  -1.200000
H3A2   2   0.852902   0.309332   0.488349  11.000000  -1.200000
AFIX 0
C4A    1   0.646891   0.358831   0.503606  11.000000   0.067490 =
           0.055470   0.064140  -0.020830  -0.017360  -0.006420
AFIX 23
H4A1   2   0.668879   0.402376   0.536396  11.000000  -1.200000
H4A2   2   0.563608   0.325594   0.532854  11.000000  -1.200000
AFIX 0
C5A    1   0.617809   0.425194   0.417881  11.000000   0.055980 =
           0.042530   0.077110  -0.010800  -0.014680  -0.001900
AFIX 23
H5A1   2   0.687760   0.474527   0.396642  11.000000  -1.200000
H5A2   2   0.528506   0.462969   0.424745  11.000000  -1.200000
AFIX 0
C6A    1   0.616834   0.364472   0.352471  11.000000   0.046610 =
           0.044270   0.045160   0.003720  -0.010000   0.003390
AFIX 13
H6A    2   0.611196   0.412795   0.297583  11.000000  -1.200000
AFIX 0
C7A    1   0.500663   0.289489   0.370725  11.000000   0.042800 =
           0.042740   0.041160  -0.007870  -0.014420   0.007110
AFIX 13
H7A    2   0.513559   0.255702   0.324841  11.000000  -1.200000
AFIX 0
C8A    1   0.752646   0.301105   0.348324  11.000000   0.042130 =
           0.053090   0.050150  -0.006370  -0.007780  -0.003830
C9A    1   0.655743   0.063960   0.523161  11.000000   0.045680 =
           0.038100   0.050440  -0.005400  -0.016900   0.000170
C10A   1   0.574483   0.065438   0.597973  11.000000   0.065260 =
           0.047740   0.055050  -0.003830  -0.013000   0.000040
AFIX 43
H10A   2   0.509709   0.120274   0.600743  11.000000  -1.200000
AFIX 0
C11A   1   0.586930  -0.013434   0.669855  11.000000   0.090890 =
           0.061900   0.055030  -0.000840  -0.013230  -0.011680
AFIX 43
H11A   2   0.530436  -0.011592   0.720049  11.000000  -1.200000
AFIX 0
C12A   1   0.683000  -0.093767   0.666102  11.000000   0.101890 =
           0.045120   0.068170   0.010010  -0.037760  -0.013480
AFIX 43
H12A   2   0.692566  -0.146113   0.714253  11.000000  -1.200000
AFIX 0
C13A   1   0.765583  -0.097886   0.591825  11.000000   0.076810 =
           0.034820   0.081980  -0.004500  -0.039480   0.002550
AFIX 43
H13A   2   0.830082  -0.153051   0.589759  11.000000  -1.200000
AFIX 0
C14A   1   0.752415  -0.019674   0.520145  11.000000   0.051100 =
           0.038190   0.064210  -0.009070  -0.025830   0.002290
C15A   1   0.938447  -0.092321   0.435649  11.000000   0.075520 =
           0.057560   0.101360  -0.037790  -0.046350   0.031440
AFIX 23
H15C   2   0.902723  -0.159417   0.449682  11.000000  -1.200000
H15D   2   1.004168  -0.093315   0.473403  11.000000  -1.200000
AFIX 0
C16A   1   1.007408  -0.065833   0.347225  11.000000   0.078880 =
           0.104980   0.100370  -0.055330  -0.029180   0.037370
AFIX 137
H16D   2   0.944418  -0.072276   0.310916  11.000000  -1.500000
H16E   2   1.088472  -0.111382   0.341347  11.000000  -1.500000
H16F   2   1.033902   0.003279   0.332263  11.000000  -1.500000
AFIX 0
C17A   1   0.356338   0.342319   0.374380  11.000000   0.039600 =
           0.036340   0.048050  -0.006400  -0.012930   0.003880
C18A   1   0.289747   0.368740   0.302682  11.000000   0.047280 =
           0.034800   0.051290  -0.003650  -0.016320   0.000790
C19A   1   0.153767   0.410116   0.306710  11.000000   0.048300 =
           0.050100   0.067000  -0.001580  -0.025640   0.004270
AFIX 43
H19A   2   0.108647   0.424897   0.259625  11.000000  -1.200000
AFIX 0
C20A   1   0.085851   0.429234   0.379991  11.000000   0.040990 =
           0.059810   0.080090  -0.001090  -0.011790   0.010520
AFIX 43
H20A   2  -0.005229   0.457413   0.382174  11.000000  -1.200000
AFIX 0
C21A   1   0.150358   0.407376   0.450312  11.000000   0.051720 =
           0.067220   0.061320  -0.008910  -0.001640   0.013720
AFIX 43
H21A   2   0.104630   0.422359   0.499467  11.000000  -1.200000
AFIX 0
C22A   1   0.284710   0.362625   0.446925  11.000000   0.049590 =
           0.056530   0.052550  -0.009950  -0.014630   0.008510
AFIX 43
H22A   2   0.327602   0.345872   0.494976  11.000000  -1.200000
AFIX 0
C23A   1   0.303740   0.367472   0.157669  11.000000   0.090480 =
           0.057540   0.055980  -0.009980  -0.033790   0.000400
AFIX 23
H23C   2   0.267452   0.438106   0.140834  11.000000  -1.200000
H23D   2   0.227835   0.323674   0.167724  11.000000  -1.200000
AFIX 0
MOLE 2
C24A   1   0.412356   0.343603   0.091206  11.000000   0.122370 =
           0.125510   0.059340  -0.032760  -0.023760   0.006120
AFIX 137
H24D   2   0.483567   0.390674   0.078957  11.000000  -1.500000
H24E   2   0.371879   0.349594   0.041417  11.000000  -1.500000
H24F   2   0.451970   0.275082   0.110198  11.000000  -1.500000
AFIX 0
N1     3   0.466296   0.841559   0.123232  11.000000   0.048800 =
           0.046540   0.055470  -0.008490  -0.018050  -0.002320
AFIX 43
H1B    2   0.480949   0.886389   0.147986  11.000000  -1.200000
AFIX 0
MOLE 1
N1A    3   0.513622   0.210057   0.448724  11.000000   0.036460 =
           0.042230   0.041960  -0.003330  -0.007860   0.006710
AFIX 43
H1A1   2   0.450204   0.199807   0.491739  11.000000  -1.200000
AFIX 0
MOLE 0
O1     4   0.308142   0.615012   0.069288  11.000000   0.127150 =
           0.067240   0.098070  -0.036100  -0.047730  -0.005330
O2     4   0.251945   0.940511  -0.078606  11.000000   0.095650 =
           0.103110   0.062970  -0.017980  -0.034930   0.026630
O3     4   0.757550   0.596936   0.135389  11.000000   0.063570 =
           0.071800   0.063340  -0.021810  -0.018830   0.019700
MOLE 1
O1A    4   0.840943   0.311952   0.287381  11.000000   0.057580 =
           0.086870   0.058230   0.002250   0.006450   0.003950
O2A    4   0.828146  -0.016918   0.443569  11.000000   0.061410 =
           0.053470   0.073970  -0.014630  -0.018850   0.023860
O3A    4   0.366925   0.350322   0.231889  11.000000   0.065860 =
           0.063590   0.046670  -0.010600  -0.023650   0.012930
HKLF 4
END
;
