# Supplementary material for: 2,4-Bis(2-eth­oxy­phen­yl)-3-aza­bicyclo­[3.3.1]nonan-9-one
Source: Acta Crystallogr Sect E Struct Rep Online. 2012 Nov 3;68(Pt 12):o3282. doi: 10.1107/S1600536812044856 (PMC3588829; doi:10.1107/S1600536812044856)
Supplement: Supplementary file 2 [file e-68-o3282-Isup2.hkl]

# 
# h,k,l, Fc-squared, Fo-squared, sigma(Fo-squared) and status flag 
# 
data_I
_shelx_title ' new in P-1' 
_shelx_refln_list_code          4 
_shelx_F_calc_maximum      181.39 
_exptl_crystal_F_000       816.00 
_reflns_d_resolution_high  0.7432 
 
loop_ 
 _symmetry_equiv_pos_as_xyz 
 'x, y, z' 
 '-x, -y, -z' 
 
_cell_length_a     9.7981 
_cell_length_b    13.6139 
_cell_length_c    16.7098 
_cell_angle_alpha  74.363 
_cell_angle_beta   80.464 
_cell_angle_gamma  83.563 
 
_shelx_F_squared_multiplier     1.000 
 
loop_ 
 _refln_index_h 
 _refln_index_k 
 _refln_index_l 
 _refln_F_squared_calc 
 _refln_F_squared_meas 
 _refln_F_squared_sigma 
 _refln_observed_status 
   1   0   0     6738.71     5910.91    222.43 o 
   3   0   0      389.66      388.52      3.82 o 
   4   0   0       20.68       28.71      0.93 o 
   5   0   0       15.95       13.08      0.97 o 
   6   0   0      300.92      306.33      5.02 o 
   7   0   0        8.39        5.33      1.36 o 
   8   0   0      482.19      479.38      9.27 o 
   9   0   0      101.67       98.97      3.89 o 
  10   0   0      325.28      361.08     11.53 o 
  11   0   0       15.11       13.87      3.60 o 
  12   0   0       35.97       28.46      4.39 o 
 -11   1   0        2.83        5.43      3.60 o 
 -10   1   0       11.31        4.87      3.29 o 
  -9   1   0        0.11       -1.76      1.76 o 
  -8   1   0        9.89        9.98      1.87 o 
  -7   1   0       19.56       13.87      1.66 o 
  -6   1   0       96.16      113.06      1.94 o 
  -5   1   0       32.93       29.61      1.08 o 
  -4   1   0     3894.57     4051.29     39.05 o 
  -3   1   0        6.58       12.76      0.57 o 
  -2   1   0      215.83      182.73      2.42 o 
  -1   1   0       15.38       18.58      0.64 o 
   1   1   0      271.45      188.25      3.18 o 
   2   1   0     1539.25     1453.42     16.42 o 
   3   1   0      696.83      721.18      8.24 o 
   4   1   0      974.74     1011.85     11.42 o 
   5   1   0      684.72      717.47      8.48 o 
   6   1   0       20.89       17.23      1.06 o 
   7   1   0       10.22       10.91      1.64 o 
   8   1   0      263.43      280.10      6.17 o 
   9   1   0       51.12       52.63      4.64 o 
  10   1   0       24.07       22.40      3.66 o 
  11   1   0        1.79        3.63      3.10 o 
  12   1   0        0.46       -0.22      3.44 o 
 -12   2   0        3.12       -0.57      3.16 o 
 -11   2   0        1.05       -0.63      3.25 o 
 -10   2   0      100.55       97.84      6.41 o 
  -9   2   0       49.49       40.41      2.82 o 
  -8   2   0       92.17       84.77      3.22 o 
  -7   2   0      328.99      352.75      4.48 o 
  -6   2   0       10.33        6.29      0.81 o 
  -5   2   0        0.23        0.01      0.96 o 
  -4   2   0      120.93      163.42      2.71 o 
  -3   2   0      195.24      230.10      3.21 o 
  -2   2   0       24.80       24.59      0.82 o 
  -1   2   0     1026.70     1031.82      9.04 o 
   0   2   0      455.81      397.32      3.72 o 
   1   2   0    13904.77    12647.63    115.30 o 
   2   2   0       40.57       50.23      0.87 o 
   3   2   0       95.48       96.64      1.45 o 
   4   2   0      156.83      112.06      1.91 o 
   5   2   0       89.19       69.67      1.65 o 
   6   2   0      279.89      290.39      4.77 o 
   7   2   0      159.84      161.64      3.43 o 
   8   2   0      174.12      172.48      4.49 o 
   9   2   0       91.13       94.36      5.12 o 
  10   2   0        3.14       -1.71      2.69 o 
  11   2   0       10.59       14.44      3.41 o 
  12   2   0        0.06       -0.57      3.10 o 
 -10   3   0        3.00        3.54      2.33 o 
  -9   3   0        1.83       -1.47      1.47 o 
  -8   3   0       23.07       17.52      1.48 o 
  -7   3   0        4.74        5.02      1.08 o 
  -6   3   0       70.36       78.10      1.88 o 
  -5   3   0      618.42      709.50      7.82 o 
  -4   3   0      126.20      140.87      2.35 o 
  -3   3   0        8.39        7.96      1.18 o 
  -2   3   0     1336.25     1332.60     11.44 o 
  -1   3   0      118.45      114.77      1.44 o 
   0   3   0    16171.36    15733.88    177.00 o 
   1   3   0    11164.61    10997.92     97.44 o 
   2   3   0    26418.14    25992.83    230.06 o 
   3   3   0     8991.83     8588.45     83.41 o 
   4   3   0       35.79       50.36      1.29 o 
   5   3   0      197.24      231.56      3.97 o 
   6   3   0       35.03       50.86      1.82 o 
   7   3   0      204.93      186.17      3.75 o 
   8   3   0       22.71       16.86      1.52 o 
   9   3   0       21.63       23.34      2.37 o 
  10   3   0       37.56       35.51      3.66 o 
  11   3   0       21.40       24.20      3.76 o 
  12   3   0       76.16      103.84      6.54 o 
 -11   4   0        1.65        1.99      3.44 o 
 -10   4   0       21.20       22.61      4.25 o 
  -9   4   0       13.60        6.86      1.78 o 
  -8   4   0        0.12       -1.42      1.42 o 
  -7   4   0       41.78       39.28      1.69 o 
  -6   4   0        0.98       -0.49      0.89 o 
  -5   4   0        0.20       -0.79      0.79 o 
  -4   4   0     1123.49     1282.71     13.28 o 
  -3   4   0     1941.20     2032.99     18.80 o 
  -2   4   0      189.84      221.15      2.51 o 
  -1   4   0      422.73      403.00      6.17 o 
   0   4   0     3628.97     3678.43     28.89 o 
   1   4   0      457.14      482.27      4.52 o 
   2   4   0      941.00      918.51      7.88 o 
   3   4   0     1887.80     1831.50     15.31 o 
   4   4   0     2255.99     2389.41     26.03 o 
   5   4   0        0.39        2.99      0.85 o 
   6   4   0      403.26      411.98      7.83 o 
   7   4   0        3.00        2.24      1.06 o 
   8   4   0       32.37       37.30      2.05 o 
   9   4   0       18.45       22.03      2.50 o 
  10   4   0       60.68       68.09      4.87 o 
  11   4   0       28.31       26.32      3.82 o 
 -10   5   0        2.18        0.32      3.32 o 
  -9   5   0       28.97       33.37      2.44 o 
  -8   5   0       31.07       19.93      2.03 o 
  -7   5   0      139.88      132.80      2.92 o 
  -6   5   0       47.74       49.78      1.96 o 
  -5   5   0      186.41      215.44      3.13 o 
  -4   5   0       75.98       98.24      2.01 o 
  -3   5   0     1567.24     1682.63     14.61 o 
  -2   5   0     1572.93     1672.37     14.67 o 
  -1   5   0     1666.29     1640.51     14.33 o 
   0   5   0      818.26      861.78      7.75 o 
   1   5   0      164.91      191.81      2.28 o 
   2   5   0       11.71       11.91      0.96 o 
   3   5   0     1308.78     1304.29     11.04 o 
   4   5   0       22.13       28.98      1.24 o 
   5   5   0        1.64        3.79      0.98 o 
   6   5   0       90.01       94.58      2.56 o 
   7   5   0        1.03       -0.56      1.38 o 
   8   5   0      139.81      142.70      3.55 o 
   9   5   0       78.94       81.72      3.79 o 
  10   5   0       24.83       29.79      6.82 o 
  11   5   0        0.23        0.73      3.10 o 
  -9   6   0        5.45        5.84      3.32 o 
  -8   6   0       25.44       15.66      2.13 o 
  -7   6   0        2.45       -1.12      1.12 o 
  -6   6   0      122.46      125.92      2.83 o 
  -5   6   0        0.76       -0.90      0.90 o 
  -4   6   0      544.20      490.79      6.16 o 
  -3   6   0       93.01      120.30      2.16 o 
  -2   6   0       58.55       54.20      1.61 o 
  -1   6   0      262.86      304.50      3.71 o 
   0   6   0      154.16      202.51      2.71 o 
   1   6   0     1095.31     1038.50     10.03 o 
   2   6   0        2.94        0.56      0.70 o 
   3   6   0      162.38      185.72      2.39 o 
   4   6   0      557.75      610.87      6.65 o 
   5   6   0        5.32        6.40      1.22 o 
   6   6   0      155.42      137.55      4.44 o 
   7   6   0       82.54      105.17      2.92 o 
   8   6   0       26.27       31.45      2.43 o 
   9   6   0        6.23        7.47      1.98 o 
  10   6   0        1.84        0.26      2.09 o 
  11   6   0        0.60        2.18      2.75 o 
  -9   7   0        3.48        6.00      3.57 o 
  -8   7   0        0.99        2.01      1.84 o 
  -7   7   0      184.76      203.23      3.94 o 
  -6   7   0       59.50       51.44      2.33 o 
  -5   7   0        0.62       -0.95      0.95 o 
  -4   7   0        0.02       -0.88      0.88 o 
  -3   7   0     1065.23     1157.85     11.49 o 
  -2   7   0       15.62       28.30      1.10 o 
  -1   7   0       16.68       28.36      1.18 o 
   0   7   0      287.82      234.51      3.16 o 
   1   7   0     1388.65     1364.59     13.03 o 
   2   7   0      150.62      143.98      2.30 o 
   3   7   0      957.48      917.77      8.81 o 
   4   7   0        0.00       -0.32      0.56 o 
   5   7   0        4.70        7.47      1.00 o 
   6   7   0      111.98      125.70      3.26 o 
   7   7   0       36.47       58.02      2.52 o 
   8   7   0        2.02        1.07      2.43 o 
   9   7   0        0.19        1.72      1.92 o 
  10   7   0        0.42        3.49      2.24 o 
  11   7   0        0.53       -0.11      2.35 o 
  12   7   0        0.14       -4.14      4.14 o 
  -9   8   0        5.25        3.41      3.54 o 
  -8   8   0       20.44       23.82      4.36 o 
  -7   8   0       16.87       14.29      1.59 o 
  -6   8   0       63.49       65.17      2.49 o 
  -5   8   0        0.28       -1.11      1.11 o 
  -4   8   0      230.20      246.92      4.07 o 
  -3   8   0       18.97       20.73      1.33 o 
  -2   8   0       22.73       20.95      1.07 o 
  -1   8   0      168.12      166.12      2.74 o 
   0   8   0      410.67      421.40      4.99 o 
   1   8   0       27.97       33.98      1.38 o 
   2   8   0     1603.70     1558.00     14.84 o 
   3   8   0       32.67       33.90      1.25 o 
   4   8   0      469.35      476.17      5.09 o 
   5   8   0        0.81        0.05      0.93 o 
   6   8   0        7.78        6.29      1.50 o 
   7   8   0        0.90        0.03      1.38 o 
   8   8   0        2.52        3.52      1.97 o 
   9   8   0        0.05       -1.55      1.90 o 
  10   8   0        3.25        6.45      2.53 o 
  11   8   0       18.48       25.40      5.40 o 
  -9   9   0        0.00        1.01      3.48 o 
  -8   9   0       13.88       11.53      3.89 o 
  -7   9   0       44.02       44.65      3.63 o 
  -6   9   0      166.12      142.71      3.80 o 
  -5   9   0      108.72       97.10      3.33 o 
  -4   9   0       33.13       34.00      1.63 o 
  -3   9   0      127.28      109.73      2.54 o 
  -2   9   0      142.40      147.57      2.55 o 
  -1   9   0      117.27      132.84      2.57 o 
   0   9   0      161.91      143.45      2.64 o 
   1   9   0       32.80       39.24      1.58 o 
   2   9   0       26.39       32.82      1.40 o 
   3   9   0       72.60       68.15      1.74 o 
   4   9   0        2.07        2.83      0.79 o 
   5   9   0        1.61        2.06      1.14 o 
   6   9   0        2.94        6.52      1.20 o 
   7   9   0        2.49        3.60      1.59 o 
   8   9   0        4.63        3.93      1.75 o 
   9   9   0        4.14        2.49      2.27 o 
  10   9   0        1.47       -1.41      2.32 o 
  11   9   0        0.00       -2.72      4.14 o 
  -9  10   0       16.09       11.21      4.74 o 
  -8  10   0        2.02        1.80      3.66 o 
  -7  10   0        6.75        3.66      3.60 o 
  -6  10   0       19.94       20.63      4.26 o 
  -5  10   0        0.11        0.34      1.54 o 
  -4  10   0       61.19       56.93      2.48 o 
  -3  10   0      382.56      392.79      4.90 o 
  -2  10   0       10.01        8.82      1.10 o 
  -1  10   0      330.42      336.96      4.61 o 
   0  10   0       38.63       40.16      1.67 o 
   1  10   0      260.10      246.60      4.07 o 
   2  10   0       37.74       32.95      1.53 o 
   3  10   0      424.78      405.10      4.69 o 
   4  10   0      224.45      220.11      3.43 o 
   5  10   0       19.58       25.74      1.62 o 
   6  10   0       22.81       16.19      1.53 o 
   7  10   0       37.23       34.49      2.37 o 
   8  10   0        7.53        5.94      1.87 o 
   9  10   0        9.64        6.93      2.60 o 
  10  10   0        0.63       -2.33      2.33 o 
  11  10   0        8.94       10.01      5.05 o 
  -9  11   0        0.78        1.55      4.52 o 
  -8  11   0        1.72       -2.72      3.79 o 
  -7  11   0        0.30       -2.02      3.00 o 
  -6  11   0        0.22        2.31      3.57 o 
  -5  11   0        6.05        4.04      3.57 o 
  -4  11   0        4.79        6.29      4.77 o 
  -3  11   0       66.07       71.72      2.26 o 
  -2  11   0       25.87       22.67      1.57 o 
  -1  11   0        9.89        7.60      1.30 o 
   0  11   0       13.71       14.61      1.38 o 
   1  11   0      167.01      170.09      3.21 o 
   2  11   0      102.18      100.23      2.55 o 
   3  11   0        8.20       10.18      1.20 o 
   4  11   0       37.08       32.80      2.43 o 
   5  11   0        0.06       -1.54      2.09 o 
   6  11   0       22.88       17.54      1.59 o 
   7  11   0        1.27       -0.96      1.64 o 
   8  11   0        0.20        0.17      1.85 o 
   9  11   0        1.01       -0.36      2.47 o 
  10  11   0        0.44       -1.99      3.85 o 
  -8  12   0       26.61       29.98      5.91 o 
  -7  12   0        2.22        3.32      4.23 o 
  -6  12   0        0.64       -1.86      3.10 o 
  -5  12   0       62.04       59.77      6.26 o 
  -4  12   0       21.82       35.45      5.18 o 
  -3  12   0       14.63        8.13      2.52 o 
  -2  12   0        2.42        4.96      2.45 o 
  -1  12   0      460.07      463.78      6.19 o 
   0  12   0        2.29        4.63      1.38 o 
   1  12   0      341.41      364.36      5.45 o 
   2  12   0      139.22      134.72      3.03 o 
   3  12   0       24.15       29.42      2.07 o 
   4  12   0       84.33       76.23      2.96 o 
   5  12   0        0.33        0.21      1.41 o 
   6  12   0        1.79        3.56      1.46 o 
   7  12   0        1.64        0.99      1.43 o 
   8  12   0        2.09        2.38      2.45 o 
   9  12   0        2.48        0.64      2.10 o 
  10  12   0        6.50        4.87      4.14 o 
  -8  13   0        1.03        3.79      4.26 o 
  -7  13   0        0.07        3.54      4.30 o 
  -6  13   0       36.00       36.27      6.00 o 
  -5  13   0        0.68       -0.73      3.25 o 
  -4  13   0       11.70       14.28      4.58 o 
  -3  13   0        7.59        4.25      2.53 o 
  -2  13   0        0.07       -0.72      2.32 o 
  -1  13   0      278.33      280.13      8.23 o 
   0  13   0        0.47        1.74      2.16 o 
   1  13   0       99.79      110.47      3.32 o 
   2  13   0        4.20        2.36      1.62 o 
   3  13   0       10.10       15.14      1.83 o 
   4  13   0       84.42       96.21      3.26 o 
   5  13   0        1.63        2.53      1.69 o 
   6  13   0        9.71        9.41      1.75 o 
   7  13   0       17.04       14.53      2.16 o 
   8  13   0        0.79        0.43      2.67 o 
   9  13   0       15.51       18.51      4.99 o 
  -7  14   0        8.53       12.92      4.99 o 
  -6  14   0        0.07        0.19      4.45 o 
  -5  14   0       19.30       20.28      5.34 o 
  -4  14   0        1.76        3.57      4.30 o 
  -3  14   0        1.78        0.28      4.04 o 
  -2  14   0        3.23        3.83      2.67 o 
  -1  14   0       17.40       24.01      3.32 o 
   0  14   0      187.36      189.75      7.03 o 
   1  14   0      145.46      154.82      6.54 o 
   2  14   0        4.31        6.92      2.87 o 
   3  14   0       24.54       23.64      2.82 o 
   4  14   0       30.87       31.99      2.97 o 
   5  14   0        2.68        4.37      2.47 o 
   6  14   0        1.96        1.32      2.64 o 
   7  14   0       29.61       40.68      3.40 o 
   8  14   0        5.70        6.60      4.49 o 
  -5  15   0        0.13       -1.23      4.71 o 
  -4  15   0        0.28       -4.17      4.17 o 
  -3  15   0        4.56        5.47      4.08 o 
  -2  15   0       64.43       63.53      7.04 o 
  -1  15   0        9.45        4.52      2.81 o 
   0  15   0       21.16       21.02      3.57 o 
   1  15   0       44.08       42.49      3.29 o 
   2  15   0        5.63        1.95      3.32 o 
   3  15   0        0.30       -2.31      2.31 o 
   4  15   0       23.22       15.19      2.81 o 
   5  15   0       27.90       27.91      3.62 o 
   6  15   0        3.41        0.86      2.88 o 
   7  15   0        3.83        1.04      2.62 o 
  -4  16   0        6.70        2.97      5.28 o 
  -3  16   0        6.16        4.96      4.96 o 
  -2  16   0        0.52       -2.97      4.42 o 
  -1  16   0        0.55       -0.22      4.68 o 
   0  16   0       82.25       84.70      5.72 o 
   1  16   0        6.27       12.03      2.85 o 
   2  16   0       12.46        8.40      2.58 o 
   3  16   0        0.74        1.18      2.59 o 
   4  16   0        2.08       -2.13      2.96 o 
   5  16   0        1.40       -4.04      4.28 o 
   6  16   0       13.52       13.67      7.01 o 
  -2  17   0        4.14       -3.73      5.09 o 
  -1  17   0        1.19       -4.71      4.71 o 
   0  17   0        0.00       -3.01      3.01 o 
   1  17   0        1.86       -2.75      3.01 o 
   2  17   0        3.87        1.52      5.78 o 
   3  17   0        3.43        5.07      3.43 o 
   4  17   0        0.23       -2.95      2.95 o 
  -3 -17   1        1.76       -0.97      3.07 o 
  -2 -17   1        3.81        9.33      9.87 o 
  -1 -17   1        2.76        4.94      3.36 o 
   0 -17   1        0.53        0.92      5.28 o 
   1 -17   1        1.90       -3.00      4.83 o 
  -5 -16   1        0.00       -2.98      2.98 o 
  -4 -16   1       11.95       16.65      3.35 o 
  -3 -16   1        4.16       11.15      2.90 o 
  -2 -16   1        0.69       -2.42      2.42 o 
  -1 -16   1        5.07       10.98      3.71 o 
   0 -16   1       10.86       14.85      5.28 o 
   1 -16   1        1.04       -0.66      4.49 o 
   2 -16   1        0.00       -0.06      4.80 o 
   3 -16   1        0.49       -3.92      4.87 o 
   4 -16   1        1.18        7.90      5.37 o 
  -7 -15   1        8.58       12.05      3.06 o 
  -6 -15   1        0.26       -1.79      2.91 o 
  -5 -15   1        0.90       -0.88      2.70 o 
  -4 -15   1       11.87       10.98      2.69 o 
  -3 -15   1       42.57       45.95      3.44 o 
  -2 -15   1        0.14       -1.79      3.69 o 
  -1 -15   1        4.53        4.74      5.48 o 
   0 -15   1       10.68       14.09      3.30 o 
   1 -15   1        1.91        2.11      2.77 o 
   2 -15   1       11.21       16.68      5.31 o 
   3 -15   1        2.10        4.99      4.61 o 
   4 -15   1       33.09       43.03      6.73 o 
   5 -15   1        1.86        0.57      4.77 o 
  -8 -14   1        0.00       -4.39      4.42 o 
  -7 -14   1       13.26       22.78      3.08 o 
  -6 -14   1       52.16       57.18      4.13 o 
  -5 -14   1       24.34       27.92      3.03 o 
  -4 -14   1        2.89       -1.47      2.13 o 
  -3 -14   1        2.42        5.56      2.47 o 
  -2 -14   1        6.16        2.96      2.85 o 
  -1 -14   1       18.67       19.64      3.46 o 
   0 -14   1       17.75       19.74      3.39 o 
   1 -14   1        0.80        0.22      2.51 o 
   2 -14   1       14.44       18.26      3.10 o 
   3 -14   1        0.00       -1.26      4.01 o 
   4 -14   1       18.16       29.44      5.75 o 
   5 -14   1       15.78       15.10      5.21 o 
   6 -14   1       14.44       30.01      6.19 o 
  -9 -13   1        0.65        0.41      4.49 o 
  -8 -13   1        1.77       -4.08      4.08 o 
  -7 -13   1        0.04       -1.10      3.30 o 
  -6 -13   1        7.19        1.56      1.95 o 
  -5 -13   1       30.01       32.18      2.77 o 
  -4 -13   1       55.98       58.40      3.07 o 
  -3 -13   1        0.20       -0.89      1.86 o 
  -2 -13   1       30.33       32.33      3.11 o 
  -1 -13   1       42.83       40.45      2.49 o 
   0 -13   1        3.19        3.34      2.74 o 
   1 -13   1        0.03       -0.36      2.44 o 
   2 -13   1       11.11       15.30      2.71 o 
   3 -13   1        5.76        6.93      2.36 o 
   4 -13   1       19.22       18.58      4.87 o 
   5 -13   1        3.06       -2.75      3.76 o 
   6 -13   1        0.07       -2.27      4.11 o 
   7 -13   1        3.02        3.13      4.52 o 
  -9 -12   1        0.15       -0.85      4.14 o 
  -8 -12   1        1.22        0.61      2.82 o 
  -7 -12   1        2.05        2.96      1.55 o 
  -6 -12   1        0.00       -1.40      1.40 o 
  -5 -12   1       11.61       11.69      1.74 o 
  -4 -12   1        9.43        7.70      1.72 o 
  -3 -12   1       15.43       16.57      1.85 o 
  -2 -12   1       15.47       16.45      1.57 o 
  -1 -12   1        3.95        0.39      1.36 o 
   0 -12   1       36.81       35.07      1.87 o 
   1 -12   1      300.00      296.13      5.18 o 
   2 -12   1        6.59        4.84      2.27 o 
   3 -12   1       20.09       10.39      2.52 o 
   4 -12   1       84.82       71.05      6.89 o 
   5 -12   1        0.85       -1.33      3.70 o 
   6 -12   1       16.06       16.05      4.64 o 
   7 -12   1        1.62       -1.86      3.82 o 
   8 -12   1       55.52       62.74      7.27 o 
 -10 -11   1        1.43        5.28      4.52 o 
  -9 -11   1        0.02        1.04      2.52 o 
  -8 -11   1        9.86        5.71      2.21 o 
  -7 -11   1        1.86       -1.55      1.90 o 
  -6 -11   1        2.82        1.02      1.37 o 
  -5 -11   1        3.29        3.01      1.42 o 
  -4 -11   1      126.54      133.91      4.00 o 
  -3 -11   1      185.15      188.61      3.22 o 
  -2 -11   1        3.23        2.53      1.24 o 
  -1 -11   1       25.89       22.91      1.54 o 
   0 -11   1        0.00        0.67      1.18 o 
   1 -11   1      286.15      270.96      4.24 o 
   2 -11   1      282.06      281.58      4.41 o 
   3 -11   1       15.26        7.86      1.56 o 
   4 -11   1       30.65       27.39      6.07 o 
   5 -11   1        5.82        4.36      3.73 o 
   6 -11   1        0.35        0.22      3.63 o 
   7 -11   1       13.10       18.48      4.64 o 
   8 -11   1        4.03        4.80      4.36 o 
   9 -11   1       23.37       30.74      5.94 o 
 -10 -10   1        2.78        1.52      2.61 o 
  -9 -10   1       11.55       12.20      2.62 o 
  -8 -10   1        5.34        5.28      1.95 o 
  -7 -10   1        5.21        4.35      1.94 o 
  -6 -10   1        1.22        0.64      1.27 o 
  -5 -10   1        0.03        1.70      1.32 o 
  -4 -10   1      142.45      118.56      2.56 o 
  -3 -10   1       51.84       43.46      1.70 o 
  -2 -10   1       33.40       37.22      1.60 o 
  -1 -10   1       57.83       51.66      1.96 o 
   0 -10   1       28.83       25.53      1.46 o 
   1 -10   1        0.01        0.02      1.04 o 
   2 -10   1       29.63       24.80      1.49 o 
   3 -10   1       55.19       54.03      1.90 o 
   4 -10   1       39.91       30.57      2.38 o 
   5 -10   1      174.65      160.05      4.08 o 
   6 -10   1        0.59       -0.66      3.10 o 
   7 -10   1       14.80        5.81      3.92 o 
   8 -10   1        0.03       -2.27      3.48 o 
   9 -10   1       44.88       37.31      6.13 o 
 -11  -9   1        0.57        5.78      4.64 o 
 -10  -9   1        1.19       -1.79      2.53 o 
  -9  -9   1        0.00       -3.05      3.05 o 
  -8  -9   1       19.05       16.30      2.50 o 
  -7  -9   1        0.01       -0.27      1.63 o 
  -6  -9   1        7.68       11.72      1.46 o 
  -5  -9   1       51.18       56.10      2.34 o 
  -4  -9   1       53.62       60.86      1.71 o 
  -3  -9   1      162.63      165.25      2.80 o 
  -2  -9   1      206.80      203.57      3.22 o 
  -1  -9   1       82.49       76.60      2.11 o 
   0  -9   1      136.77      116.64      2.45 o 
   1  -9   1      149.52      139.16      2.89 o 
   2  -9   1       85.94       96.34      2.28 o 
   3  -9   1      404.08      392.89      5.14 o 
   4  -9   1        0.43       -1.02      1.02 o 
   5  -9   1       63.83       61.58      2.45 o 
   6  -9   1        3.16        1.68      1.85 o 
   7  -9   1        7.46        8.52      2.62 o 
   8  -9   1        4.92        6.13      3.60 o 
   9  -9   1        0.29        0.22      3.76 o 
 -11  -8   1        0.70        1.80      4.26 o 
 -10  -8   1       22.96       21.96      2.96 o 
  -9  -8   1        5.97        4.57      2.25 o 
  -8  -8   1       43.29       38.24      2.88 o 
  -7  -8   1       27.69       30.74      2.17 o 
  -6  -8   1       19.61       30.83      2.41 o 
  -5  -8   1        0.00       -1.23      1.23 o 
  -4  -8   1      121.16      130.78      2.64 o 
  -3  -8   1      208.89      199.12      3.13 o 
  -2  -8   1      101.57       91.71      2.15 o 
  -1  -8   1      240.71      246.59      3.48 o 
   0  -8   1      393.60      392.65      4.80 o 
   1  -8   1        0.86       -0.66      0.66 o 
   2  -8   1       31.81       25.58      1.22 o 
   3  -8   1       73.90       85.59      2.33 o 
   4  -8   1        0.99       -0.92      0.92 o 
   5  -8   1        5.21        0.48      1.74 o 
   6  -8   1       51.18       49.73      2.07 o 
   7  -8   1        0.55        0.13      1.55 o 
   8  -8   1       14.01       15.80      3.89 o 
   9  -8   1        0.38       -1.42      3.29 o 
 -12  -7   1       25.30       27.99      5.72 o 
 -11  -7   1       21.75       25.39      3.16 o 
 -10  -7   1        7.63       10.61      2.55 o 
  -9  -7   1        1.13        2.55      2.10 o 
  -8  -7   1        7.60        2.18      2.81 o 
  -7  -7   1       78.13       66.01      2.75 o 
  -6  -7   1        0.67        0.99      1.54 o 
  -5  -7   1       52.68       57.29      1.98 o 
  -4  -7   1       38.82       50.54      1.37 o 
  -3  -7   1      120.85      141.79      2.44 o 
  -2  -7   1      472.63      412.21      5.07 o 
  -1  -7   1      540.55      500.07      5.53 o 
   0  -7   1      274.74      281.25      3.62 o 
   1  -7   1       55.95       76.18      1.93 o 
   2  -7   1      233.43      235.47      3.22 o 
   3  -7   1      178.53      181.53      2.87 o 
   4  -7   1      588.70      647.32      7.12 o 
   5  -7   1       64.32       61.30      2.14 o 
   6  -7   1        0.14       -1.63      1.63 o 
   7  -7   1       29.81       25.69      1.69 o 
   8  -7   1       49.23       44.05      4.29 o 
   9  -7   1        0.00       -2.65      2.94 o 
 -12  -6   1        0.13       -1.11      4.11 o 
 -11  -6   1        0.02       -0.29      2.33 o 
 -10  -6   1        0.63       -0.44      4.58 o 
  -9  -6   1        5.26        1.70      2.03 o 
  -8  -6   1        0.08        1.96      2.04 o 
  -7  -6   1        1.50        2.48      1.61 o 
  -6  -6   1       25.07       20.23      1.61 o 
  -5  -6   1        0.77        0.44      0.89 o 
  -4  -6   1       28.36       38.40      1.19 o 
  -3  -6   1       42.79       44.52      1.33 o 
  -2  -6   1      213.40      237.19      3.26 o 
  -1  -6   1      207.31      221.06      2.95 o 
   0  -6   1      107.70      103.14      1.89 o 
   1  -6   1     1191.12     1225.62     12.97 o 
   2  -6   1     2844.16     2773.81     25.87 o 
   3  -6   1      409.53      444.56      5.07 o 
   4  -6   1      271.19      297.26      4.23 o 
   5  -6   1      175.41      187.22      3.28 o 
   6  -6   1        5.59        2.65      2.44 o 
   7  -6   1        0.16       -1.08      1.08 o 
   8  -6   1        6.90        0.71      1.50 o 
   9  -6   1        0.00        0.78      2.03 o 
 -11  -5   1       70.17       82.33      4.59 o 
 -10  -5   1       27.61       23.20      2.72 o 
  -9  -5   1       14.23       15.12      2.34 o 
  -8  -5   1       91.65       87.62      2.92 o 
  -7  -5   1        3.46        2.30      1.46 o 
  -6  -5   1      230.77      240.75      5.56 o 
  -5  -5   1      602.96      574.73      8.40 o 
  -4  -5   1      392.27      452.34      6.54 o 
  -3  -5   1       91.17       98.58      1.98 o 
  -2  -5   1     3026.19     2927.73     26.06 o 
  -1  -5   1     1350.47     1305.12     12.10 o 
   0  -5   1      352.90      334.57      3.54 o 
   1  -5   1      613.99      565.86      7.75 o 
   2  -5   1     2475.16     2505.76     35.03 o 
   3  -5   1        7.65       12.86      0.77 o 
   4  -5   1     1069.09     1196.72     11.69 o 
   5  -5   1        3.02        3.10      0.84 o 
   6  -5   1       27.46       32.36      1.41 o 
   7  -5   1       27.50       21.71      1.54 o 
   8  -5   1      308.85      298.00      6.52 o 
   9  -5   1       83.38       79.43      3.52 o 
 -11  -4   1       17.18       18.39      3.79 o 
 -10  -4   1        5.70        6.99      2.39 o 
  -9  -4   1       53.35       58.08      3.47 o 
  -8  -4   1       71.19       66.94      2.62 o 
  -7  -4   1       64.40       62.38      2.35 o 
  -6  -4   1       67.61       64.50      2.79 o 
  -5  -4   1       12.62       10.33      1.11 o 
  -4  -4   1       28.43       20.16      1.03 o 
  -3  -4   1        2.25        1.32      0.65 o 
  -2  -4   1       25.52       26.29      1.03 o 
  -1  -4   1     1555.99     1631.26     14.79 o 
   0  -4   1       37.05       41.83      0.99 o 
   1  -4   1      469.83      457.22      4.46 o 
   2  -4   1     2710.31     2726.43     21.66 o 
   3  -4   1     3127.24     3378.70     28.21 o 
   4  -4   1       71.63       69.05      1.56 o 
   5  -4   1      880.84      928.03     10.05 o 
   6  -4   1      153.05      156.66      2.83 o 
   7  -4   1       96.42       78.30      2.17 o 
   8  -4   1        1.18        0.68      1.53 o 
   9  -4   1        7.47        4.07      1.72 o 
  10  -4   1       16.91       20.37      2.75 o 
  11  -4   1        9.25       10.84      3.98 o 
 -12  -3   1        4.87        5.18      3.63 o 
 -11  -3   1       37.80       53.29      5.40 o 
 -10  -3   1       27.90       28.68      3.57 o 
  -9  -3   1       10.74       14.72      4.22 o 
  -8  -3   1      112.54      105.46      3.29 o 
  -7  -3   1        2.66        2.37      1.15 o 
  -6  -3   1      303.28      280.70      4.82 o 
  -5  -3   1        0.40       -0.95      0.96 o 
  -4  -3   1     1174.98     1165.67     11.79 o 
  -3  -3   1     2668.81     2555.57     21.01 o 
  -2  -3   1     7310.82     7235.48     63.62 o 
  -1  -3   1       87.65       80.04      1.26 o 
   0  -3   1     1074.32     1023.69      9.63 o 
   1  -3   1     5867.14     5855.64     49.32 o 
   2  -3   1        0.30        2.02      0.37 o 
   3  -3   1     1450.68     1427.96     14.39 o 
   4  -3   1      777.49      786.68      8.42 o 
   5  -3   1      652.98      646.38      7.20 o 
   6  -3   1       11.22        5.67      0.78 o 
   7  -3   1       30.69       29.69      1.35 o 
   8  -3   1        2.62       -1.26      1.26 o 
   9  -3   1       18.20       16.19      1.93 o 
  10  -3   1        0.77        0.14      2.16 o 
  11  -3   1        0.56       -0.36      2.27 o 
  12  -3   1        1.85        3.63      3.35 o 
 -12  -2   1        0.02        1.93      3.57 o 
 -11  -2   1       35.29       31.43      4.23 o 
 -10  -2   1       18.18       12.13      3.35 o 
  -9  -2   1      171.72      169.90      6.95 o 
  -8  -2   1        9.82       14.37      2.31 o 
  -7  -2   1      328.11      364.96      6.04 o 
  -6  -2   1        3.97        6.51      1.03 o 
  -5  -2   1      131.03      126.38      2.35 o 
  -4  -2   1     2052.24     2175.92     29.54 o 
  -3  -2   1      452.35      477.13      5.30 o 
  -2  -2   1    17285.77    16552.64    135.74 o 
  -1  -2   1      791.71      779.82      7.23 o 
   0  -2   1       71.69       55.23      1.01 o 
   1  -2   1        8.79       12.50      0.44 o 
   2  -2   1     1173.97     1191.66     10.86 o 
   3  -2   1      879.64      897.99      9.20 o 
   4  -2   1     3129.53     3232.64     31.42 o 
   5  -2   1     1717.42     1749.84     17.43 o 
   6  -2   1      292.23      309.74      3.93 o 
   7  -2   1       49.40       44.89      2.10 o 
   8  -2   1       62.18       52.98      2.41 o 
   9  -2   1        5.22        0.49      1.92 o 
  10  -2   1        5.13        8.86      2.30 o 
  11  -2   1      135.84      157.13      7.99 o 
  12  -2   1       18.84       15.45      3.63 o 
 -12  -1   1        7.17        7.49      3.70 o 
 -11  -1   1        0.86        1.36      3.25 o 
 -10  -1   1       64.11       66.78      5.43 o 
  -9  -1   1      146.02      142.57      4.60 o 
  -8  -1   1      220.90      232.82      5.71 o 
  -7  -1   1        7.82       10.35      1.31 o 
  -6  -1   1       97.85       90.11      3.55 o 
  -5  -1   1        0.57       -0.29      0.65 o 
  -4  -1   1        0.41       -0.38      0.38 o 
  -3  -1   1      260.67      283.52      3.15 o 
  -2  -1   1      353.72      317.17      3.41 o 
  -1  -1   1        3.51       -0.83      0.83 o 
   0  -1   1      396.63      311.56      4.86 o 
   1  -1   1      118.88      115.47      1.31 o 
   2  -1   1     2166.58     2051.44     20.24 o 
   3  -1   1       40.52       30.18      0.88 o 
   4  -1   1      294.58      338.70      3.86 o 
   5  -1   1      259.86      278.55      3.40 o 
   6  -1   1      313.00      292.09      4.22 o 
   7  -1   1       13.60        9.41      1.33 o 
   8  -1   1       26.47       24.21      2.07 o 
   9  -1   1       55.59       44.13      3.02 o 
  10  -1   1      111.20      123.99      6.54 o 
  11  -1   1        4.89        6.35      3.41 o 
  12  -1   1       16.68       10.66      2.55 o 
 -11   0   1        5.08        9.35      3.60 o 
 -10   0   1       11.72        6.57      3.35 o 
  -9   0   1       60.09       66.54      4.00 o 
  -8   0   1      107.39      110.31      7.14 o 
  -7   0   1      476.56      482.05      9.16 o 
  -6   0   1      278.79      291.10      5.19 o 
  -5   0   1        5.42        1.41      0.55 o 
  -4   0   1     1777.68     1736.72     16.98 o 
  -3   0   1       48.89       45.48      0.94 o 
  -2   0   1    15146.99    14252.13    138.52 o 
  -1   0   1      138.55      120.72      1.67 o 
   1   0   1        0.60       -0.19      0.19 o 
   2   0   1     1819.73     1768.47     23.24 o 
   3   0   1     1337.89     1282.24     16.47 o 
   4   0   1      591.70      580.57      7.91 o 
   5   0   1       68.35       48.70      1.56 o 
   6   0   1       46.11       39.29      1.71 o 
   7   0   1       52.67       55.90      2.48 o 
   8   0   1       41.08       40.00      3.38 o 
   9   0   1      191.41      194.02      5.19 o 
  10   0   1        4.16        9.92      3.19 o 
  11   0   1        0.48       -3.00      3.00 o 
  12   0   1       47.90       47.17      4.77 o 
 -11   1   1       36.71       52.16      5.21 o 
 -10   1   1        1.54       -2.27      2.94 o 
  -9   1   1       56.45       49.28      3.32 o 
  -8   1   1        7.72        3.29      1.75 o 
  -7   1   1       28.77       27.26      1.40 o 
  -6   1   1       12.11       14.51      1.57 o 
  -5   1   1       26.15       34.79      1.19 o 
  -4   1   1     1265.63     1355.46     13.54 o 
  -3   1   1       12.52       14.42      0.65 o 
  -2   1   1     1026.65      987.21      9.90 o 
  -1   1   1       41.86       49.43      0.89 o 
   1   1   1      149.31      118.97      3.29 o 
   2   1   1       96.23       99.45      2.32 o 
   3   1   1      157.02      158.64      4.71 o 
   4   1   1     1622.29     1667.18     18.38 o 
   5   1   1      256.83      263.86      3.65 o 
   6   1   1      227.28      231.31      4.23 o 
   7   1   1      324.56      330.78      6.43 o 
   8   1   1       41.54       37.93      2.39 o 
   9   1   1      201.07      213.59      7.46 o 
  10   1   1      103.55      132.84      6.44 o 
  11   1   1       38.96       50.74      5.15 o 
  12   1   1        4.51        1.80      3.22 o 
 -11   2   1        7.47       10.58      4.04 o 
 -10   2   1       25.30       32.51      4.17 o 
  -9   2   1      118.36      131.62      4.77 o 
  -8   2   1      174.93      170.56      5.10 o 
  -7   2   1      111.92      115.51      2.30 o 
  -6   2   1      166.11      182.76      2.81 o 
  -5   2   1     1294.92     1429.52     14.45 o 
  -4   2   1      382.18      374.65      4.37 o 
  -3   2   1      180.87      183.07      2.74 o 
  -2   2   1        0.53       -0.21      0.39 o 
  -1   2   1       38.66       26.78      0.68 o 
   0   2   1     1664.72     1512.08     13.13 o 
   1   2   1       54.90       64.31      0.79 o 
   2   2   1       36.09       29.75      1.15 o 
   3   2   1      478.97      412.58     15.10 o 
   4   2   1        3.15        0.77      0.43 o 
   5   2   1       45.77       48.27      1.29 o 
   6   2   1      521.74      548.59      7.81 o 
   7   2   1      190.56      168.36      3.35 o 
   8   2   1       59.15       59.26      3.92 o 
   9   2   1       71.99       88.20      4.87 o 
  10   2   1       38.52       35.57      3.66 o 
  11   2   1        3.52        3.00      2.94 o 
  12   2   1       20.25       19.65      3.70 o 
 -11   3   1       34.88       26.76      4.55 o 
 -10   3   1       87.18       93.60      6.44 o 
  -9   3   1       27.56       23.60      2.61 o 
  -8   3   1        7.59        7.45      3.65 o 
  -7   3   1       41.16       33.63      1.58 o 
  -6   3   1        5.89       12.06      1.73 o 
  -5   3   1     1164.19     1240.37     12.78 o 
  -4   3   1     3984.69     4264.21     46.34 o 
  -3   3   1     2722.69     2674.31     26.18 o 
  -2   3   1     2007.02     2036.44     18.62 o 
  -1   3   1      683.07      660.23      6.62 o 
   0   3   1    11518.63    10838.84     87.12 o 
   1   3   1       37.07       35.41      1.24 o 
   2   3   1    27026.08    25760.84    272.38 o 
   3   3   1      153.59      147.14      3.46 o 
   4   3   1      101.04      126.16      1.77 o 
   5   3   1       11.25       15.51      0.88 o 
   6   3   1      261.46      270.69      4.40 o 
   7   3   1        0.99        0.84      0.96 o 
   8   3   1       36.53       38.31      2.74 o 
   9   3   1      254.38      264.42      8.15 o 
  10   3   1        2.23       -0.28      2.50 o 
  11   3   1      114.54      132.24      6.35 o 
 -10   4   1        3.88        3.84      2.40 o 
  -9   4   1        0.00        0.30      1.59 o 
  -8   4   1        2.45       -0.32      1.40 o 
  -7   4   1        6.20        3.47      0.97 o 
  -6   4   1       64.89       60.07      1.65 o 
  -5   4   1        6.38        7.50      0.97 o 
  -4   4   1     2377.95     2648.23     26.19 o 
  -3   4   1     1157.52     1188.21     11.38 o 
  -2   4   1     4158.03     4060.29     40.24 o 
  -1   4   1       98.81      114.76      1.55 o 
   0   4   1      356.22      301.96      2.86 o 
   1   4   1     5486.30     5491.56     45.32 o 
   2   4   1       92.41       98.03      1.76 o 
   3   4   1      820.62      830.07      7.78 o 
   4   4   1      186.18      199.54      4.29 o 
   5   4   1      280.98      290.76      3.89 o 
   6   4   1        3.18        3.72      0.92 o 
   7   4   1      188.60      198.96      3.77 o 
   8   4   1      146.13      150.70      5.61 o 
   9   4   1       19.96       12.23      3.19 o 
  10   4   1        6.38        8.81      2.62 o 
  11   4   1       44.84       52.16      4.87 o 
 -10   5   1        0.60       -3.13      3.13 o 
  -9   5   1        9.99       15.28      3.11 o 
  -8   5   1       11.96        5.92      1.68 o 
  -7   5   1       28.58       29.97      1.39 o 
  -6   5   1      449.07      463.47      5.99 o 
  -5   5   1        0.74        0.69      0.81 o 
  -4   5   1      345.72      328.71      4.07 o 
  -3   5   1     3485.26     3866.61     34.99 o 
  -2   5   1     1032.52     1110.65     10.04 o 
  -1   5   1        7.83       11.48      0.88 o 
   0   5   1      463.09      525.78      4.72 o 
   1   5   1      129.14      149.34      1.87 o 
   2   5   1      568.81      529.14      4.58 o 
   3   5   1     1019.96      902.09      9.31 o 
   4   5   1      513.96      506.64      5.55 o 
   5   5   1        5.08       14.62      1.06 o 
   6   5   1       80.79       89.66      2.54 o 
   7   5   1      121.89      123.56      5.84 o 
   8   5   1        0.01       -1.44      1.44 o 
   9   5   1        5.04        5.92      2.13 o 
  10   5   1        2.02        2.33      2.27 o 
  11   5   1        8.90        3.22      3.00 o 
  -9   6   1       20.71       18.29      3.14 o 
  -8   6   1      181.86      162.85      4.09 o 
  -7   6   1        0.52       -0.91      0.91 o 
  -6   6   1       72.80       74.96      3.08 o 
  -5   6   1      101.97      107.97      2.52 o 
  -4   6   1      223.63      239.01      3.68 o 
  -3   6   1      422.73      497.85      6.09 o 
  -2   6   1     3569.71     3831.90     35.26 o 
  -1   6   1       64.00       52.21      1.40 o 
   0   6   1     1540.06     1552.85     12.73 o 
   1   6   1     1453.68     1400.41     13.12 o 
   2   6   1     3498.02     3540.85     29.30 o 
   3   6   1     2076.70     2202.62     19.63 o 
   4   6   1        5.31        3.89      1.01 o 
   5   6   1        0.02        0.95      1.41 o 
   6   6   1      271.91      263.90      4.63 o 
   7   6   1        0.45        0.72      1.15 o 
   8   6   1      233.86      253.36      6.09 o 
   9   6   1        3.88        1.37      1.77 o 
  10   6   1        0.30       -1.44      2.31 o 
  11   6   1       73.17       92.07      4.74 o 
  -9   7   1       29.26       22.46      4.30 o 
  -8   7   1        0.25       -0.76      1.70 o 
  -7   7   1       64.40       69.77      3.34 o 
  -6   7   1        0.14       -1.06      1.06 o 
  -5   7   1        1.60        0.48      1.05 o 
  -4   7   1      103.14      102.81      2.42 o 
  -3   7   1      473.94      499.91      6.28 o 
  -2   7   1     1264.07     1308.57     11.87 o 
  -1   7   1     1592.83     1597.60     15.40 o 
   0   7   1        9.81        7.88      0.75 o 
   1   7   1       56.06       63.57      2.24 o 
   2   7   1      100.08      113.45      1.81 o 
   3   7   1       99.16      102.28      1.67 o 
   4   7   1       50.54       61.84      1.84 o 
   5   7   1      101.41       93.06      2.10 o 
   6   7   1      231.14      248.39      4.64 o 
   7   7   1       21.93       19.01      1.84 o 
   8   7   1       63.24       62.89      5.50 o 
   9   7   1       13.44       13.58      2.15 o 
  10   7   1        2.50        5.37      2.17 o 
  11   7   1        7.27        8.68      2.52 o 
  -9   8   1       18.02       17.66      4.36 o 
  -8   8   1       11.85       10.93      3.73 o 
  -7   8   1      158.42      139.52      3.48 o 
  -6   8   1       33.81       30.47      1.77 o 
  -5   8   1       38.47       33.75      1.71 o 
  -4   8   1      169.61      180.61      3.41 o 
  -3   8   1      102.19      114.85      2.58 o 
  -2   8   1        2.84        2.42      0.79 o 
  -1   8   1        2.28        2.83      0.79 o 
   0   8   1      124.57      122.87      2.27 o 
   1   8   1      786.33      744.41      7.71 o 
   2   8   1      249.23      233.94      2.97 o 
   3   8   1      680.23      734.39      6.94 o 
   4   8   1       71.34       83.53      1.55 o 
   5   8   1       66.06       50.85      1.83 o 
   6   8   1        5.44        6.26      1.42 o 
   7   8   1       11.10        2.44      1.37 o 
   8   8   1        2.48        6.16      1.58 o 
   9   8   1       18.23       18.22      5.42 o 
  10   8   1        0.86        1.63      2.17 o 
  11   8   1        5.07       -0.70      4.20 o 
  12   8   1       18.71       27.93      5.88 o 
  -9   9   1        9.66       12.79      4.33 o 
  -8   9   1       22.38       21.61      4.52 o 
  -7   9   1        1.75       -0.41      3.00 o 
  -6   9   1       56.89       55.18      2.72 o 
  -5   9   1       10.23        6.36      1.36 o 
  -4   9   1       17.75       16.16      1.53 o 
  -3   9   1       12.27       11.72      1.17 o 
  -2   9   1        5.39        2.42      0.92 o 
  -1   9   1       79.35       73.72      1.84 o 
   0   9   1        7.69        1.33      0.93 o 
   1   9   1        1.35       -0.87      0.87 o 
   2   9   1        1.18       -0.11      0.82 o 
   3   9   1      445.97      404.66      4.43 o 
   4   9   1       16.08       24.95      1.06 o 
   5   9   1       90.56      105.40      2.47 o 
   6   9   1       45.87       64.47      2.11 o 
   7   9   1        0.12        1.48      1.50 o 
   8   9   1       92.35       82.21      3.17 o 
   9   9   1        5.11        5.35      2.16 o 
  10   9   1       54.41       54.67      3.74 o 
  11   9   1        1.51       -2.27      4.39 o 
  -9  10   1        0.84        0.76      4.08 o 
  -8  10   1        1.39       -1.23      3.06 o 
  -7  10   1        4.95        5.28      3.66 o 
  -6  10   1        7.89        9.89      3.76 o 
  -5  10   1       36.94       30.09      2.09 o 
  -4  10   1        2.08       -0.84      0.84 o 
  -3  10   1      127.78      108.96      2.76 o 
  -2  10   1       33.67       29.01      1.38 o 
  -1  10   1      409.05      410.91      6.25 o 
   0  10   1      217.50      199.89      3.30 o 
   1  10   1      167.40      149.66      2.80 o 
   2  10   1      360.18      358.60      4.28 o 
   3  10   1      872.50      867.12      8.34 o 
   4  10   1        8.38        4.72      1.24 o 
   5  10   1       66.90       71.49      2.30 o 
   6  10   1       19.94       18.23      1.39 o 
   7  10   1        2.89        5.27      1.89 o 
   8  10   1       17.72       12.22      1.97 o 
   9  10   1        9.33        8.54      1.99 o 
  10  10   1        0.81       -2.04      2.26 o 
  11  10   1        2.65       -0.76      3.92 o 
  -9  11   1        0.50       -3.85      3.85 o 
  -8  11   1        8.60        5.81      3.89 o 
  -7  11   1       38.81       21.99      4.90 o 
  -6  11   1        6.90       10.74      3.98 o 
  -5  11   1      146.96      125.95      8.09 o 
  -4  11   1      122.88      123.42      7.20 o 
  -3  11   1       93.12       79.25      2.78 o 
  -2  11   1        0.79       -0.98      0.98 o 
  -1  11   1       39.38       39.77      1.75 o 
   0  11   1      270.39      269.11      4.18 o 
   1  11   1       85.49       73.92      2.28 o 
   2  11   1       41.81       44.09      1.69 o 
   3  11   1        7.53        7.63      1.49 o 
   4  11   1      329.33      302.81      5.63 o 
   5  11   1       20.06       27.81      1.77 o 
   6  11   1       56.39       63.05      2.32 o 
   7  11   1        0.45       -0.19      1.57 o 
   8  11   1        6.76        4.90      1.76 o 
   9  11   1        0.01       -1.37      2.59 o 
  10  11   1        0.37        3.60      4.36 o 
  -8  12   1        0.16       -3.38      3.92 o 
  -7  12   1        0.82       -2.75      3.76 o 
  -6  12   1        4.75        5.53      3.95 o 
  -5  12   1       47.40       54.97      5.75 o 
  -4  12   1       13.62        6.35      3.73 o 
  -3  12   1       45.96       36.59      3.45 o 
  -2  12   1        2.77        0.87      1.47 o 
  -1  12   1        4.54        0.06      1.32 o 
   0  12   1       96.38      100.80      2.72 o 
   1  12   1        2.83        5.37      1.43 o 
   2  12   1      136.37      141.88      2.85 o 
   3  12   1      356.56      340.01      5.54 o 
   4  12   1      128.47      123.21      3.31 o 
   5  12   1       21.59       17.69      1.67 o 
   6  12   1        4.25        0.98      1.35 o 
   7  12   1        5.42        4.40      1.77 o 
   8  12   1       16.72       16.76      2.51 o 
   9  12   1        1.12        0.06      2.06 o 
  10  12   1        1.90        1.33      4.58 o 
  -8  13   1       16.31       23.57      6.07 o 
  -7  13   1       15.11       19.52      4.93 o 
  -6  13   1       48.60       57.65      6.73 o 
  -5  13   1        1.64        0.28      3.60 o 
  -4  13   1       10.89        5.53      3.95 o 
  -3  13   1       18.47       19.52      4.52 o 
  -2  13   1        5.09        3.34      2.52 o 
  -1  13   1      164.64      171.26      7.00 o 
   0  13   1       16.02       14.54      1.88 o 
   1  13   1       85.39       98.25      3.19 o 
   2  13   1       12.02       18.97      1.74 o 
   3  13   1        0.55       -1.60      1.60 o 
   4  13   1       19.19       27.15      2.41 o 
   5  13   1       41.72       42.76      2.27 o 
   6  13   1        9.84       11.13      1.73 o 
   7  13   1       11.10       12.37      1.74 o 
   8  13   1        0.75       -1.99      1.99 o 
   9  13   1        2.17       -0.32      4.14 o 
  -7  14   1        1.45        7.04      4.83 o 
  -6  14   1        1.26        5.72      4.20 o 
  -5  14   1        0.39        0.51      4.17 o 
  -4  14   1        6.37       -2.21      3.79 o 
  -3  14   1        4.43       -1.45      3.38 o 
  -2  14   1        8.73        5.71      2.67 o 
  -1  14   1       29.42       29.33      3.47 o 
   0  14   1      219.68      226.14      7.70 o 
   1  14   1      176.15      191.69      5.64 o 
   2  14   1        0.27       -2.02      2.02 o 
   3  14   1      141.71      148.86      4.44 o 
   4  14   1        0.00        2.70      2.06 o 
   5  14   1       72.04       88.65      3.74 o 
   6  14   1        0.39        0.39      2.09 o 
   7  14   1        0.66       -1.85      1.85 o 
   8  14   1        2.98        4.27      3.19 o 
  -6  15   1        6.08       14.03      5.65 o 
  -5  15   1        5.49        1.71      4.64 o 
  -4  15   1        1.47        0.98      3.98 o 
  -3  15   1        5.87        9.86      4.30 o 
  -2  15   1       32.12       38.26      4.00 o 
  -1  15   1        6.99        6.04      5.32 o 
   0  15   1        6.17        6.57      3.17 o 
   1  15   1        3.28        3.23      2.37 o 
   2  15   1        2.54        0.22      2.24 o 
   3  15   1        9.13        6.68      2.51 o 
   4  15   1        7.02        3.31      2.47 o 
   5  15   1       52.81       60.37      4.53 o 
   6  15   1       46.11       51.35      7.80 o 
   7  15   1        0.12       -1.85      3.95 o 
  -4  16   1       31.20       39.39      6.41 o 
  -3  16   1        1.27        3.29      4.64 o 
  -2  16   1        0.83        0.92      4.42 o 
  -1  16   1       21.24       32.98      3.99 o 
   0  16   1       16.39       19.57      2.85 o 
   1  16   1        8.76       16.84      2.93 o 
   2  16   1       14.97       17.87      2.86 o 
   3  16   1        9.61       11.57      2.81 o 
   4  16   1        0.33       -0.83      3.78 o 
   5  16   1       10.99       10.63      3.28 o 
   6  16   1        2.90        1.50      2.74 o 
  -2  17   1        6.78        3.06      4.61 o 
  -1  17   1        8.62        7.28      3.33 o 
   0  17   1       21.66       20.30      3.82 o 
   1  17   1       14.30       18.04      3.02 o 
   2  17   1       19.64       27.72      7.38 o 
   3  17   1       63.81       88.14      8.34 o 
   4  17   1       10.42        9.04      3.51 o 
  -2 -17   2        0.01        0.90      6.71 o 
  -1 -17   2        8.61        9.62      3.63 o 
   0 -17   2        0.04       -4.52      4.52 o 
  -5 -16   2        6.12        4.76      3.18 o 
  -4 -16   2        0.87       -2.75      2.75 o 
  -3 -16   2        2.10        2.28      3.18 o 
  -2 -16   2        0.00       -2.41      2.41 o 
  -1 -16   2        1.59       -0.47      4.68 o 
   0 -16   2        0.10       -2.09      4.33 o 
   1 -16   2        0.18       -2.24      4.68 o 
   2 -16   2        1.24       -1.80      4.87 o 
   3 -16   2        2.73       -4.83      4.83 o 
  -6 -15   2        5.21        5.61      3.11 o 
  -5 -15   2        4.36       -0.74      3.93 o 
  -4 -15   2        3.36       -2.48      2.48 o 
  -3 -15   2        0.51        0.73      2.51 o 
  -2 -15   2        0.00       -0.99      6.19 o 
  -1 -15   2        0.17        0.23      3.02 o 
   0 -15   2       56.94       60.06      4.79 o 
   1 -15   2       18.31       13.11      5.09 o 
   2 -15   2        1.31       -4.14      4.14 o 
   3 -15   2        5.32        7.14      5.18 o 
   4 -15   2        4.74       -1.52      4.14 o 
   5 -15   2        0.00        1.77      5.09 o 
  -7 -14   2        3.56        2.58      2.66 o 
  -6 -14   2        3.04        7.89      2.89 o 
  -5 -14   2        0.12       -0.64      2.30 o 
  -4 -14   2       14.09       10.72      2.74 o 
  -3 -14   2        0.15       -2.08      2.15 o 
  -2 -14   2        0.98       -2.39      2.81 o 
  -1 -14   2        0.31        1.58      2.89 o 
   0 -14   2        0.01       -0.10      2.70 o 
   1 -14   2        2.80        0.77      6.52 o 
   2 -14   2       39.98       39.11      6.10 o 
   3 -14   2        8.61        9.41      4.77 o 
   4 -14   2        0.73       -0.92      4.26 o 
   5 -14   2        0.12       -1.58      3.92 o 
   6 -14   2        4.10        3.32      4.93 o 
  -8 -13   2        8.58        7.96      4.83 o 
  -7 -13   2        4.68        7.02      2.73 o 
  -6 -13   2        2.21        2.22      2.23 o 
  -5 -13   2        0.18       -1.42      2.10 o 
  -4 -13   2        0.46       -2.12      2.12 o 
  -3 -13   2        3.52        3.19      2.15 o 
  -2 -13   2       15.12       14.78      2.38 o 
  -1 -13   2       35.73       38.93      3.74 o 
   0 -13   2        9.72        6.66      2.77 o 
   1 -13   2        6.48        7.81      2.53 o 
   2 -13   2        0.86       -1.14      2.21 o 
   3 -13   2        1.04       -3.76      3.76 o 
   4 -13   2       13.20       10.74      4.71 o 
   5 -13   2        0.00        5.12      4.39 o 
   6 -13   2        8.50        7.04      4.68 o 
   7 -13   2       45.01       65.84      7.49 o 
  -9 -12   2        9.43       11.50      5.05 o 
  -8 -12   2        4.44        5.00      2.96 o 
  -7 -12   2        3.82        4.13      2.77 o 
  -6 -12   2        4.13        2.02      1.86 o 
  -5 -12   2        0.69       -1.28      1.51 o 
  -4 -12   2       11.37       13.45      1.79 o 
  -3 -12   2        0.82        0.33      1.87 o 
  -2 -12   2        4.61        1.61      1.41 o 
  -1 -12   2       11.71       12.65      1.55 o 
   0 -12   2        6.55        4.41      1.59 o 
   1 -12   2      464.94      434.53     10.47 o 
   2 -12   2       49.56       49.61      3.58 o 
   3 -12   2      107.70      107.08      4.73 o 
   4 -12   2       17.41       27.17      5.02 o 
   5 -12   2       13.31       12.32      4.42 o 
   6 -12   2       38.14       39.80      5.97 o 
   7 -12   2        4.88        3.10      4.30 o 
   8 -12   2       15.16       18.01      5.43 o 
 -10 -11   2        0.45        0.19      4.55 o 
  -9 -11   2        6.31        2.46      4.20 o 
  -8 -11   2        0.11        1.02      2.70 o 
  -7 -11   2        0.41       -1.05      2.03 o 
  -6 -11   2        6.36        4.78      1.63 o 
  -5 -11   2       16.88       19.52      1.78 o 
  -4 -11   2       11.35       10.23      1.63 o 
  -3 -11   2        1.03       -1.19      1.19 o 
  -2 -11   2       54.54       47.17      2.05 o 
  -1 -11   2       50.35       52.73      2.11 o 
   0 -11   2       15.97       20.81      1.56 o 
   1 -11   2      485.09      498.12      6.97 o 
   2 -11   2       27.43       24.23      1.71 o 
   3 -11   2      184.73      184.61      4.91 o 
   4 -11   2       18.96       23.00      4.36 o 
   5 -11   2       10.72        0.70      3.60 o 
   6 -11   2       13.44       19.02      4.80 o 
   7 -11   2       12.89        6.89      4.33 o 
   8 -11   2      105.09      130.25      9.57 o 
   9 -11   2       10.55       13.52      5.09 o 
 -10 -10   2        1.65        0.92      4.30 o 
  -9 -10   2        0.41       -0.09      2.50 o 
  -8 -10   2       10.20       12.29      4.80 o 
  -7 -10   2        3.25       -1.45      1.86 o 
  -6 -10   2        1.94        0.73      1.41 o 
  -5 -10   2        0.79        1.36      1.41 o 
  -4 -10   2      180.40      178.40      3.42 o 
  -3 -10   2       48.39       43.03      1.80 o 
  -2 -10   2        0.80       -1.07      1.07 o 
  -1 -10   2      114.42      119.51      2.66 o 
   0 -10   2        0.89       -0.48      1.09 o 
   1 -10   2       97.61       98.01      2.67 o 
   2 -10   2       16.02       20.96      1.49 o 
   3 -10   2      102.23       91.57      2.57 o 
   4 -10   2       22.94       18.49      1.81 o 
   5 -10   2       62.65       58.16      4.11 o 
   6 -10   2        0.27        0.82      3.19 o 
   7 -10   2        0.07        0.03      3.63 o 
   8 -10   2        0.67        1.33      3.82 o 
   9 -10   2        3.30        8.28      4.61 o 
 -11  -9   2        9.38        8.94      4.99 o 
 -10  -9   2        0.80       -2.49      2.49 o 
  -9  -9   2        3.06        0.20      2.34 o 
  -8  -9   2       34.13       35.89      5.39 o 
  -7  -9   2        0.95        0.12      1.63 o 
  -6  -9   2        0.36       -1.20      1.20 o 
  -5  -9   2       29.27       36.43      1.96 o 
  -4  -9   2      103.71      119.15      2.38 o 
  -3  -9   2      232.89      231.97      3.75 o 
  -2  -9   2      105.92      108.59      2.44 o 
  -1  -9   2      578.92      576.04      6.65 o 
   0  -9   2        0.46       -0.56      0.96 o 
   1  -9   2        5.33        2.46      0.72 o 
   2  -9   2       74.31       69.40      2.31 o 
   3  -9   2      444.67      410.47      6.91 o 
   4  -9   2      227.93      214.12      3.62 o 
   5  -9   2        0.11       -1.18      1.18 o 
   6  -9   2        0.37       -1.76      1.76 o 
   7  -9   2        7.90        8.05      2.54 o 
   8  -9   2        6.91        5.56      3.70 o 
   9  -9   2       35.09       49.28      6.00 o 
 -11  -8   2        0.03       -2.59      3.85 o 
 -10  -8   2        1.89        0.67      2.47 o 
  -9  -8   2       25.87       21.88      4.83 o 
  -8  -8   2        5.46        5.61      2.27 o 
  -7  -8   2       18.10       11.85      2.27 o 
  -6  -8   2       56.65       75.91      2.94 o 
  -5  -8   2        0.87        0.43      0.89 o 
  -4  -8   2       77.68       83.04      1.93 o 
  -3  -8   2        1.55        0.78      0.95 o 
  -2  -8   2      847.46      817.08      8.56 o 
  -1  -8   2      217.25      217.90      3.97 o 
   0  -8   2        4.64        5.83      1.35 o 
   1  -8   2      390.25      395.75      5.34 o 
   2  -8   2      136.58      139.80      2.59 o 
   3  -8   2      297.98      283.74      5.60 o 
   4  -8   2       36.29       34.71      1.57 o 
   5  -8   2       67.01       58.61      2.21 o 
   6  -8   2       13.17        9.67      1.45 o 
   7  -8   2        9.60       10.33      2.02 o 
   8  -8   2        0.44       -1.74      3.16 o 
   9  -8   2       63.41       61.35      6.70 o 
 -11  -7   2        5.86       11.91      2.79 o 
 -10  -7   2        2.75        0.26      3.62 o 
  -9  -7   2        4.20        5.13      2.24 o 
  -8  -7   2        4.18        4.93      2.10 o 
  -7  -7   2       16.21       14.14      3.22 o 
  -6  -7   2        0.13        0.31      1.54 o 
  -5  -7   2       45.94       46.98      1.42 o 
  -4  -7   2       46.97       43.66      1.44 o 
  -3  -7   2        7.27        4.75      0.95 o 
  -2  -7   2      948.08      913.54      9.90 o 
  -1  -7   2       34.11       37.05      1.49 o 
   0  -7   2      870.78      852.25      8.73 o 
   1  -7   2       19.41       22.65      1.21 o 
   2  -7   2      512.79      510.36      6.33 o 
   3  -7   2        0.33        0.29      0.80 o 
   4  -7   2       88.16       81.16      2.07 o 
   5  -7   2      314.59      290.76      4.54 o 
   6  -7   2        0.12       -1.71      1.71 o 
   7  -7   2        6.91        3.68      1.26 o 
   8  -7   2       23.31       28.05      2.50 o 
   9  -7   2       27.63       31.12      4.64 o 
 -12  -6   2        6.58        4.68      4.55 o 
 -11  -6   2        2.45        4.63      2.70 o 
 -10  -6   2        1.42        1.07      4.33 o 
  -9  -6   2       10.27       12.91      2.35 o 
  -8  -6   2        0.81        0.15      1.85 o 
  -7  -6   2       21.28       32.41      2.53 o 
  -6  -6   2       48.26       62.25      3.24 o 
  -5  -6   2       47.17       42.07      1.25 o 
  -4  -6   2        6.82        9.54      0.83 o 
  -3  -6   2       63.53       74.24      1.80 o 
  -2  -6   2        0.13        0.05      0.76 o 
  -1  -6   2     1834.91     1828.54     18.37 o 
   0  -6   2       30.62       30.04      1.23 o 
   1  -6   2     2571.87     2585.25     43.36 o 
   2  -6   2      144.16      167.32      2.77 o 
   3  -6   2       18.11       14.45      0.94 o 
   4  -6   2       30.71       27.38      1.20 o 
   5  -6   2       78.94       71.16      2.08 o 
   6  -6   2      367.29      336.65      4.90 o 
   7  -6   2       45.11       37.08      1.81 o 
   8  -6   2       28.83       25.85      2.37 o 
   9  -6   2        1.31        3.10      2.31 o 
 -11  -5   2       29.12       32.39      3.49 o 
 -10  -5   2       15.02       14.16      2.54 o 
  -9  -5   2        1.18        1.34      1.99 o 
  -8  -5   2        2.66        0.03      1.42 o 
  -7  -5   2       36.24       46.20      2.86 o 
  -6  -5   2        0.00        0.66      1.59 o 
  -5  -5   2       11.83        4.17      0.87 o 
  -4  -5   2       25.37        8.12      2.56 o 
  -3  -5   2       33.61       39.46      1.39 o 
  -2  -5   2     1853.97     1928.23     19.11 o 
  -1  -5   2       26.10       39.25      1.28 o 
   0  -5   2     1607.83     1655.93     14.32 o 
   1  -5   2      896.38      929.92      8.46 o 
   2  -5   2        7.81        8.17      0.64 o 
   3  -5   2      102.20       87.05      1.59 o 
   4  -5   2      179.64      168.72      2.39 o 
   5  -5   2        1.10       -0.02      0.87 o 
   6  -5   2      282.34      262.34      3.68 o 
   7  -5   2        0.20       -2.18      2.18 o 
   8  -5   2       13.44        6.50      1.82 o 
   9  -5   2        0.04        0.07      1.74 o 
  10  -5   2       11.70       11.53      3.85 o 
 -11  -4   2       32.86       38.05      3.40 o 
 -10  -4   2        4.42        4.65      3.84 o 
  -9  -4   2        8.02        5.43      2.18 o 
  -8  -4   2       30.79       25.13      1.86 o 
  -7  -4   2        5.15        6.02      1.68 o 
  -6  -4   2      231.34      249.38      5.63 o 
  -5  -4   2       55.03       64.66      1.51 o 
  -4  -4   2     1056.20     1092.44     10.16 o 
  -3  -4   2     5306.33     5246.68     50.21 o 
  -2  -4   2      333.38      282.16      3.22 o 
  -1  -4   2      995.57     1007.31      9.49 o 
   0  -4   2     2565.54     2530.61     24.86 o 
   1  -4   2      127.94      168.04      2.27 o 
   2  -4   2      843.42      886.05      7.55 o 
   3  -4   2      666.21      591.78      5.65 o 
   4  -4   2       11.18       14.57      0.82 o 
   5  -4   2       20.80       22.72      1.17 o 
   6  -4   2        3.33       -0.88      0.88 o 
   7  -4   2       50.78       36.96      1.84 o 
   8  -4   2        1.10       -1.11      1.54 o 
   9  -4   2        4.28        1.61      1.65 o 
  10  -4   2        5.48        5.68      2.84 o 
  11  -4   2        1.98       -0.60      3.38 o 
 -12  -3   2        0.01        1.83      3.60 o 
 -11  -3   2        5.15        0.95      3.38 o 
 -10  -3   2       38.28       38.10      7.69 o 
  -9  -3   2       16.70       15.77      2.56 o 
  -8  -3   2       23.09       21.30      1.79 o 
  -7  -3   2        6.74        4.32      1.87 o 
  -6  -3   2      262.81      268.98      5.83 o 
  -5  -3   2      658.07      720.30      8.36 o 
  -4  -3   2     3577.40     3738.97     44.76 o 
  -3  -3   2       22.74       24.62      0.86 o 
  -2  -3   2        0.14        1.22      0.55 o 
  -1  -3   2       44.79       34.41      1.02 o 
   0  -3   2      855.88      965.38      9.89 o 
   1  -3   2       51.20       34.35      0.90 o 
   2  -3   2       59.76       53.50      0.99 o 
   3  -3   2      165.08      179.58      2.12 o 
   4  -3   2     1033.73     1074.71     11.15 o 
   5  -3   2      694.29      695.96      8.37 o 
   6  -3   2       49.89       39.36      1.50 o 
   7  -3   2       51.46       56.07      1.95 o 
   8  -3   2      332.13      302.35      4.99 o 
   9  -3   2      249.65      237.98      5.23 o 
  10  -3   2        1.22        0.26      2.19 o 
  11  -3   2        0.76        0.30      3.65 o 
  12  -3   2        3.98       -0.03      2.97 o 
 -11  -2   2       82.00       90.67      6.63 o 
 -10  -2   2       45.15       45.27      4.42 o 
  -9  -2   2      117.17      132.27      4.69 o 
  -8  -2   2        1.70       -1.34      1.34 o 
  -7  -2   2      101.37       90.65      2.76 o 
  -6  -2   2       13.78        9.93      1.14 o 
  -5  -2   2       26.27       20.46      0.88 o 
  -4  -2   2      502.48      460.62      5.05 o 
  -3  -2   2      817.39      816.39      8.34 o 
  -2  -2   2    22468.24    21708.89    191.02 o 
  -1  -2   2     7455.16     6964.77     67.02 o 
   0  -2   2    25433.67    24959.66    271.94 o 
   1  -2   2    19304.60    18587.99    162.66 o 
   2  -2   2       30.50       29.92      0.70 o 
   3  -2   2       18.14       14.23      0.66 o 
   4  -2   2      882.25      910.66      9.42 o 
   5  -2   2      174.22      201.38      2.76 o 
   6  -2   2       32.33       37.19      1.22 o 
   7  -2   2        1.92        1.50      0.94 o 
   8  -2   2      114.38      105.29      2.68 o 
   9  -2   2        2.14       -1.62      1.62 o 
  10  -2   2       25.81       29.33      5.65 o 
  11  -2   2        6.19       11.83      2.56 o 
  12  -2   2        0.98       -0.85      3.06 o 
 -11  -1   2        0.00       -2.59      3.10 o 
 -10  -1   2       36.88       29.63      4.11 o 
  -9  -1   2      112.43      116.28      5.07 o 
  -8  -1   2      277.77      273.10      6.98 o 
  -7  -1   2       34.02       27.37      1.70 o 
  -6  -1   2       35.62       28.80      0.98 o 
  -5  -1   2        8.75        6.60      0.60 o 
  -4  -1   2      616.10      666.16      6.97 o 
  -3  -1   2      112.46      162.77      2.12 o 
  -2  -1   2     1805.06     1797.73     19.66 o 
  -1  -1   2    11185.67    10741.02    105.10 o 
   0  -1   2     1064.23      946.02     14.48 o 
   1  -1   2      671.70      652.88      6.11 o 
   2  -1   2      557.34      531.64      5.05 o 
   3  -1   2       27.60       37.18      0.85 o 
   4  -1   2     1566.37     1703.17     16.87 o 
   5  -1   2      813.30      899.11     10.47 o 
   6  -1   2       27.65       24.26      1.46 o 
   7  -1   2       96.47       86.84      3.22 o 
   8  -1   2       15.75       12.04      1.78 o 
   9  -1   2      218.78      225.38      5.87 o 
  10  -1   2       43.65       52.19      4.80 o 
  11  -1   2        2.65        1.81      2.16 o 
  12  -1   2        0.10        0.18      2.33 o 
 -11   0   2        0.93       -1.93      3.25 o 
 -10   0   2       12.28       14.15      3.79 o 
  -9   0   2       18.93       21.12      2.70 o 
  -8   0   2        6.16        5.77      1.84 o 
  -7   0   2        3.40        1.93      0.81 o 
  -6   0   2        8.09        5.98      0.77 o 
  -5   0   2      138.34      179.14      2.54 o 
  -4   0   2      722.23      778.70      8.02 o 
  -3   0   2        0.59        0.22      0.40 o 
  -2   0   2     4763.21     4349.89     47.65 o 
  -1   0   2       37.67       28.16      1.14 o 
   0   0   2     1147.04     1124.08     17.96 o 
   1   0   2      117.32      123.49      1.52 o 
   2   0   2     1498.13     1224.92     48.33 o 
   3   0   2      135.11      106.79      6.03 o 
   4   0   2      282.56      271.46      4.14 o 
   5   0   2        1.19        3.57      0.55 o 
   6   0   2       30.30       35.02      1.61 o 
   7   0   2      323.94      307.64      6.17 o 
   8   0   2        5.44        5.17      1.48 o 
   9   0   2       27.39       29.22      3.22 o 
  10   0   2       39.13       41.16      4.30 o 
  11   0   2       43.65       36.99      4.17 o 
  12   0   2        6.94        5.91      3.32 o 
 -11   1   2        0.14       -0.47      3.60 o 
 -10   1   2      189.83      216.24      9.22 o 
  -9   1   2       47.75       44.64      3.24 o 
  -8   1   2      458.07      458.58     10.95 o 
  -7   1   2       13.40       13.34      1.16 o 
  -6   1   2       82.42       74.86      1.95 o 
  -5   1   2       95.15       86.91      1.75 o 
  -4   1   2        0.00       -0.50      0.50 o 
  -3   1   2      331.24      377.95      8.07 o 
  -2   1   2     3658.53     3722.40     33.20 o 
  -1   1   2     8636.97     8348.03     92.06 o 
   1   1   2      409.33      385.53     10.60 o 
   2   1   2    32902.27    31588.30    662.18 o 
   3   1   2      352.65      336.54      5.99 o 
   4   1   2      408.31      378.68      6.71 o 
   5   1   2      120.87      116.63      2.24 o 
   6   1   2      616.89      618.11     10.36 o 
   7   1   2      456.94      447.03      8.07 o 
   8   1   2      113.91      106.91      5.07 o 
   9   1   2        7.85       12.23      2.46 o 
  10   1   2      110.63      117.11      5.75 o 
  11   1   2        2.05       -2.40      2.72 o 
  12   1   2       14.50       10.84      3.48 o 
 -10   2   2       53.90       56.64      5.81 o 
  -9   2   2       49.22       49.89      3.63 o 
  -8   2   2        1.22       -0.28      1.77 o 
  -7   2   2       89.26      100.30      2.24 o 
  -6   2   2      346.59      369.24      4.64 o 
  -5   2   2      156.93      135.38      2.31 o 
  -4   2   2        9.65        9.86      0.79 o 
  -3   2   2      148.16      157.74      2.16 o 
  -2   2   2      266.14      243.00      2.87 o 
  -1   2   2     3140.99     3116.38     30.99 o 
   0   2   2        3.42        0.22      0.20 o 
   1   2   2      634.48      589.04      4.78 o 
   2   2   2     2884.41     2577.46     38.75 o 
   3   2   2        3.54        1.89      0.82 o 
   4   2   2      988.52     1019.54     13.57 o 
   5   2   2      343.68      346.63      5.35 o 
   6   2   2      114.94      101.43      2.92 o 
   7   2   2       71.95       73.97      2.87 o 
   8   2   2       27.73       25.19      1.79 o 
   9   2   2        0.90        0.35      2.05 o 
  10   2   2        4.08        7.11      2.69 o 
  11   2   2        0.00       -1.11      2.56 o 
  12   2   2        0.06       -1.20      2.81 o 
 -10   3   2       29.18       38.79      4.64 o 
  -9   3   2       20.73       19.09      2.60 o 
  -8   3   2        5.56        2.67      1.38 o 
  -7   3   2       41.05       43.06      1.67 o 
  -6   3   2      291.12      312.34      4.17 o 
  -5   3   2      337.90      329.24      4.20 o 
  -4   3   2       94.98      106.85      2.16 o 
  -3   3   2     1470.38     1712.23     19.19 o 
  -2   3   2        4.57        9.65      0.67 o 
  -1   3   2       17.65       12.28      0.79 o 
   0   3   2     3096.96     2940.73     21.80 o 
   1   3   2       26.99       31.82      0.55 o 
   2   3   2     8191.67     7845.79     83.69 o 
   3   3   2     1798.69     1816.15     24.37 o 
   4   3   2      114.80      141.53      2.67 o 
   5   3   2      116.72      150.03      2.92 o 
   6   3   2      245.14      255.06      5.52 o 
   7   3   2       33.44       32.17      1.53 o 
   8   3   2      102.90      101.37      2.95 o 
   9   3   2       64.39       69.34      3.89 o 
  10   3   2        7.47        1.52      2.24 o 
  11   3   2        0.90        3.44      2.69 o 
 -10   4   2        3.66        1.42      3.10 o 
  -9   4   2       12.78       14.66      2.54 o 
  -8   4   2       39.58       40.44      3.05 o 
  -7   4   2        8.17        8.82      1.12 o 
  -6   4   2        4.53        6.30      0.95 o 
  -5   4   2       32.26       42.13      1.48 o 
  -4   4   2      236.76      235.01      3.44 o 
  -3   4   2     2732.98     2776.64     25.35 o 
  -2   4   2       43.48       17.19      0.86 o 
  -1   4   2       25.01       47.10      0.98 o 
   0   4   2     1935.92     1899.38     15.17 o 
   1   4   2     1185.04     1104.16      8.45 o 
   2   4   2     5787.32     5864.43     45.74 o 
   3   4   2     2520.80     2690.89     31.13 o 
   4   4   2      492.27      571.25     14.51 o 
   5   4   2      530.61      623.52     10.76 o 
   6   4   2        0.03       -0.40      0.71 o 
   7   4   2       36.50       32.36      1.78 o 
   8   4   2       40.68       29.75      1.69 o 
   9   4   2        6.87        6.48      2.12 o 
  10   4   2       21.05       21.23      2.78 o 
  11   4   2       21.46       20.38      3.10 o 
 -10   5   2        0.64        0.35      3.38 o 
  -9   5   2       13.63       12.49      2.08 o 
  -8   5   2        6.82        9.30      1.87 o 
  -7   5   2        0.00       -0.86      0.86 o 
  -6   5   2        3.11        0.32      0.83 o 
  -5   5   2      413.99      438.40      5.61 o 
  -4   5   2      123.58      119.63      2.21 o 
  -3   5   2      901.23      990.08      9.81 o 
  -2   5   2      251.11      301.51      3.98 o 
  -1   5   2      289.44      335.58      3.53 o 
   0   5   2       75.58       79.87      1.24 o 
   1   5   2        0.94        5.49      0.44 o 
   2   5   2      329.09      290.82      2.73 o 
   3   5   2      472.20      483.96      4.84 o 
   4   5   2       10.33       18.88      0.94 o 
   5   5   2        1.43        0.98      0.70 o 
   6   5   2        2.94        4.00      0.90 o 
   7   5   2       51.51       53.62      1.85 o 
   8   5   2       14.42       18.61      1.36 o 
   9   5   2       13.72       17.26      1.97 o 
  10   5   2       35.17       43.50      3.73 o 
  11   5   2       38.98       46.22      4.14 o 
  -9   6   2       11.42        9.28      2.50 o 
  -8   6   2        5.11        5.32      2.44 o 
  -7   6   2       90.29       92.90      2.97 o 
  -6   6   2       31.35       35.21      1.82 o 
  -5   6   2        0.91        1.30      1.05 o 
  -4   6   2       25.88       22.49      1.26 o 
  -3   6   2       41.93       37.65      1.53 o 
  -2   6   2      596.86      653.50      6.39 o 
  -1   6   2      285.13      286.41      3.52 o 
   0   6   2      164.64      164.47      2.05 o 
   1   6   2        0.02       -0.52      0.52 o 
   2   6   2      539.84      535.59      4.73 o 
   3   6   2      406.64      405.94      4.86 o 
   4   6   2      931.77      881.26     10.20 o 
   5   6   2        4.33       10.62      1.02 o 
   6   6   2        8.66        6.67      1.04 o 
   7   6   2       31.72       26.65      1.62 o 
   8   6   2       23.15       22.25      2.03 o 
   9   6   2        6.39        5.12      1.81 o 
  10   6   2        1.45       -0.83      1.85 o 
  11   6   2       10.32        9.92      2.81 o 
  -9   7   2       20.71       22.40      4.30 o 
  -8   7   2       27.12       16.01      2.62 o 
  -7   7   2        0.09       -1.24      1.24 o 
  -6   7   2        3.46        3.30      1.18 o 
  -5   7   2       25.07       32.32      1.60 o 
  -4   7   2      160.24      165.69      3.09 o 
  -3   7   2        3.81        0.08      0.69 o 
  -2   7   2       20.82       15.25      1.02 o 
  -1   7   2       71.33       80.76      1.66 o 
   0   7   2        0.00       -0.57      0.57 o 
   1   7   2      133.39      156.39      2.13 o 
   2   7   2      123.72      124.61      1.84 o 
   3   7   2      423.47      429.37      4.25 o 
   4   7   2      180.31      187.40      2.86 o 
   5   7   2      208.81      207.63      3.19 o 
   6   7   2        0.25       -1.07      1.08 o 
   7   7   2       26.24       19.09      1.47 o 
   8   7   2       21.28       19.80      2.14 o 
   9   7   2        6.88        7.03      2.29 o 
  10   7   2        2.05        3.08      1.93 o 
  11   7   2        0.15       -3.29      3.82 o 
  -9   8   2        0.01       -1.45      3.10 o 
  -8   8   2        0.85        0.41      3.03 o 
  -7   8   2       38.00       36.11      2.30 o 
  -6   8   2       20.12       19.76      1.57 o 
  -5   8   2        0.64       -1.16      1.16 o 
  -4   8   2        0.38       -1.27      1.27 o 
  -3   8   2       89.02       99.56      2.75 o 
  -2   8   2      162.73      162.54      2.52 o 
  -1   8   2      107.36      125.12      2.16 o 
   0   8   2        0.99        0.73      0.71 o 
   1   8   2       17.06       24.94      1.10 o 
   2   8   2       52.92       56.17      1.44 o 
   3   8   2        1.09       -0.20      0.66 o 
   4   8   2       11.37        9.24      1.01 o 
   5   8   2        6.55        5.87      0.91 o 
   6   8   2        0.77       -1.18      1.18 o 
   7   8   2        0.07       -1.00      1.24 o 
   8   8   2        3.03        4.84      1.41 o 
   9   8   2        0.55       -0.46      3.41 o 
  10   8   2        0.01       -0.14      2.05 o 
  11   8   2        0.07        3.03      3.85 o 
  12   8   2        1.87       -1.90      4.36 o 
  -9   9   2        2.82        0.88      3.54 o 
  -8   9   2        9.00        8.69      3.89 o 
  -7   9   2        0.25       -0.63      2.03 o 
  -6   9   2       31.83       24.05      2.50 o 
  -5   9   2       80.22       62.08      2.41 o 
  -4   9   2       55.14       49.73      2.34 o 
  -3   9   2       13.97       11.54      1.27 o 
  -2   9   2      537.71      514.02      6.10 o 
  -1   9   2       46.48       52.43      1.63 o 
   0   9   2      140.51      141.11      2.39 o 
   1   9   2      107.15      106.36      2.17 o 
   2   9   2      129.29      135.11      2.23 o 
   3   9   2       41.46       35.94      1.28 o 
   4   9   2      338.81      338.18      4.09 o 
   5   9   2       24.99       31.89      1.58 o 
   6   9   2       48.31       45.88      2.19 o 
   7   9   2        2.84        5.15      1.52 o 
   8   9   2        0.59        0.19      1.73 o 
   9   9   2        0.38        0.11      1.54 o 
  10   9   2        0.56        1.76      2.12 o 
  11   9   2        8.84        7.52      4.36 o 
  -9  10   2        1.20       -1.90      4.04 o 
  -8  10   2        5.34       -1.04      3.54 o 
  -7  10   2        6.15        2.18      3.51 o 
  -6  10   2       68.98       61.72      4.10 o 
  -5  10   2        5.12        1.98      1.57 o 
  -4  10   2       29.06       26.34      1.96 o 
  -3  10   2       39.05       36.68      1.71 o 
  -2  10   2      103.24      104.90      4.04 o 
  -1  10   2      167.95      169.84      2.83 o 
   0  10   2      110.76      108.13      2.40 o 
   1  10   2       60.99       50.88      1.68 o 
   2  10   2       87.99       98.65      2.11 o 
   3  10   2       87.65       99.32      2.07 o 
   4  10   2       27.52       28.92      1.62 o 
   5  10   2       31.03       31.89      1.67 o 
   6  10   2       83.94       80.99      2.22 o 
   7  10   2       40.90       43.74      2.34 o 
   8  10   2       24.45       21.88      1.93 o 
   9  10   2        1.47        2.80      1.62 o 
  10  10   2        6.93        6.04      2.38 o 
  11  10   2        2.30        1.23      4.45 o 
  -9  11   2        1.54        8.62      4.68 o 
  -8  11   2       11.37       11.97      4.01 o 
  -7  11   2        3.30        3.10      3.73 o 
  -6  11   2       11.78       18.10      4.33 o 
  -5  11   2        5.02        3.07      2.38 o 
  -4  11   2       77.01       76.14      3.62 o 
  -3  11   2       11.67       10.51      1.73 o 
  -2  11   2        4.05        2.06      0.92 o 
  -1  11   2       27.14       26.55      1.43 o 
   0  11   2        0.10       -1.09      1.09 o 
   1  11   2      269.90      272.08      3.72 o 
   2  11   2      145.87      162.77      2.81 o 
   3  11   2      206.33      202.74      3.04 o 
   4  11   2      181.43      179.02      3.65 o 
   5  11   2       26.49       29.44      1.76 o 
   6  11   2       71.87       68.83      2.28 o 
   7  11   2       21.55       19.84      1.95 o 
   8  11   2        2.85        1.11      1.69 o 
   9  11   2        2.52        1.83      1.87 o 
  10  11   2        0.01        0.79      3.82 o 
  11  11   2        5.28        8.88      5.09 o 
  -8  12   2        0.76       -0.60      3.60 o 
  -7  12   2        9.48        3.60      4.17 o 
  -6  12   2        0.96       -2.34      3.51 o 
  -5  12   2       30.86       25.49      4.83 o 
  -4  12   2       13.24       17.81      4.11 o 
  -3  12   2       33.25       41.33      5.34 o 
  -2  12   2        6.69        2.31      1.76 o 
  -1  12   2        6.07        3.72      1.34 o 
   0  12   2        0.00       -0.19      1.26 o 
   1  12   2       10.13        9.61      1.34 o 
   2  12   2       57.25       56.98      2.04 o 
   3  12   2        7.04        6.73      1.68 o 
   4  12   2       54.64       57.32      2.53 o 
   5  12   2       24.37       30.51      1.88 o 
   6  12   2        7.10        6.35      1.41 o 
   7  12   2        0.35       -1.66      1.66 o 
   8  12   2        0.11       -0.26      2.47 o 
   9  12   2        0.39        0.91      2.76 o 
  10  12   2        0.57        3.60      4.17 o 
  -8  13   2       13.10       23.76      5.81 o 
  -7  13   2        2.08       -1.67      4.14 o 
  -6  13   2        7.40        3.32      4.30 o 
  -5  13   2        4.98        6.63      3.98 o 
  -4  13   2        5.45       12.86      3.89 o 
  -3  13   2        0.71        3.48      3.60 o 
  -2  13   2        6.19        5.35      2.41 o 
  -1  13   2      220.92      212.71      7.01 o 
   0  13   2       48.45       51.99      2.45 o 
   1  13   2      354.31      345.91      4.68 o 
   2  13   2        7.48       11.24      1.56 o 
   3  13   2       33.38       34.31      2.14 o 
   4  13   2       36.61       32.08      2.17 o 
   5  13   2        9.92       11.17      1.76 o 
   6  13   2        0.00        1.27      1.44 o 
   7  13   2        0.03       -2.01      2.01 o 
   8  13   2        9.12        8.87      2.25 o 
   9  13   2        3.40        4.74      4.17 o 
  -7  14   2       16.50       24.51      5.50 o 
  -6  14   2        1.97       -0.13      4.26 o 
  -5  14   2        0.05       -3.76      3.76 o 
  -4  14   2        0.04       -3.54      3.54 o 
  -3  14   2        0.04        3.10      3.48 o 
  -2  14   2        2.39        4.26      2.62 o 
  -1  14   2        0.17       -1.00      2.30 o 
   0  14   2        5.71       12.83      2.45 o 
   1  14   2       63.61       79.54      3.53 o 
   2  14   2       38.20       36.32      3.05 o 
   3  14   2        0.04        6.25      2.11 o 
   4  14   2      168.30      182.51      4.78 o 
   5  14   2        0.78       -0.85      1.87 o 
   6  14   2       55.48       55.05      4.88 o 
   7  14   2        0.91        4.35      1.80 o 
   8  14   2       11.28       13.98      3.23 o 
   9  14   2        7.49        9.26      4.68 o 
  -6  15   2        3.66        2.46      4.30 o 
  -5  15   2        0.68       -3.95      3.95 o 
  -4  15   2        0.98        1.58      4.39 o 
  -3  15   2       20.58       24.96      5.34 o 
  -2  15   2       21.36       21.04      6.07 o 
  -1  15   2       90.93       96.23      7.52 o 
   0  15   2      107.01      113.89      4.57 o 
   1  15   2        0.50        0.56      2.27 o 
   2  15   2       48.82       48.71      3.41 o 
   3  15   2        0.03       -1.18      2.22 o 
   4  15   2        1.68        1.84      2.32 o 
   5  15   2        3.33        6.41      2.82 o 
   6  15   2        8.50       13.64      4.64 o 
   7  15   2       27.01       30.93      5.53 o 
   8  15   2        2.52        1.61      4.45 o 
  -4  16   2        9.80       16.02      5.62 o 
  -3  16   2        0.19       -1.26      4.23 o 
  -2  16   2       21.27       28.40      5.72 o 
  -1  16   2        1.12        3.32      2.33 o 
   0  16   2       12.56       20.87      2.88 o 
   1  16   2       44.35       39.22      3.27 o 
   2  16   2        0.03       -2.34      2.34 o 
   3  16   2       57.24       65.86      4.32 o 
   4  16   2       24.85       24.62      3.58 o 
   5  16   2       21.50       19.94      3.38 o 
   6  16   2        0.54        2.42      2.67 o 
   7  16   2        0.86        0.92      4.58 o 
  -3  17   2        2.97        9.60      5.28 o 
  -2  17   2        4.91        2.85      3.15 o 
  -1  17   2        0.66        2.55      2.94 o 
   0  17   2       48.42       64.36      4.18 o 
   1  17   2       10.65       16.82      4.99 o 
   2  17   2        0.39        3.61      3.12 o 
   3  17   2       23.92       28.16      3.98 o 
   4  17   2        1.57        3.88      3.15 o 
   5  17   2        9.76        2.53      2.92 o 
   1  18   2        0.47       -0.25      3.89 o 
  -4 -16   3        6.21        5.96      3.38 o 
  -3 -16   3        0.00       -3.08      3.08 o 
  -2 -16   3        6.40       -2.81      4.26 o 
  -1 -16   3        0.33       -4.71      4.71 o 
   0 -16   3        0.35       -1.48      4.77 o 
   1 -16   3        0.09        3.03      5.12 o 
   2 -16   3        3.42        5.12      5.31 o 
   3 -16   3        8.75       10.49      6.22 o 
  -6 -15   3       16.13       21.29      3.69 o 
  -5 -15   3        2.98        8.78      4.00 o 
  -4 -15   3        1.14       -0.05      3.06 o 
  -3 -15   3        7.17        6.07      2.63 o 
  -2 -15   3        1.85       -2.95      2.95 o 
  -1 -15   3       16.99       13.40      5.48 o 
   0 -15   3        0.38        1.26      4.61 o 
   1 -15   3        0.01       -0.09      4.39 o 
   2 -15   3        8.37        5.50      5.12 o 
   3 -15   3        2.94        6.67      5.21 o 
   4 -15   3        5.15       -4.23      4.23 o 
   5 -15   3        3.26        2.09      5.40 o 
  -7 -14   3        2.61        0.80      2.76 o 
  -6 -14   3        3.94        6.28      3.02 o 
  -5 -14   3        5.86        6.41      3.10 o 
  -4 -14   3        0.28       -2.37      2.37 o 
  -3 -14   3        0.34        0.45      2.87 o 
  -2 -14   3       17.21       23.16      3.66 o 
  -1 -14   3        3.17        1.40      2.76 o 
   0 -14   3        5.69        6.26      4.28 o 
   1 -14   3        8.50        6.44      4.58 o 
   2 -14   3        0.11        0.70      4.33 o 
   3 -14   3        8.87        5.47      4.74 o 
   4 -14   3        1.59        1.04      4.17 o 
   5 -14   3        0.02       -3.00      4.08 o 
   6 -14   3       20.62       26.09      6.22 o 
  -8 -13   3        0.45       -3.89      3.89 o 
  -7 -13   3       12.44       13.63      3.15 o 
  -6 -13   3       54.79       61.10      5.75 o 
  -5 -13   3        7.47        7.74      2.54 o 
  -4 -13   3        2.75        0.60      2.30 o 
  -3 -13   3       10.20       13.41      3.07 o 
  -2 -13   3       21.38       18.13      3.36 o 
  -1 -13   3        0.39       -2.45      2.45 o 
   0 -13   3        0.31        2.38      2.54 o 
   1 -13   3        2.15        0.86      2.40 o 
   2 -13   3       31.15       31.36      3.21 o 
   3 -13   3        1.32       -3.16      3.48 o 
   4 -13   3       27.15       31.91      5.40 o 
   5 -13   3       19.89       16.77      4.83 o 
   6 -13   3       15.12       16.90      4.96 o 
   7 -13   3        7.19        7.90      5.09 o 
  -9 -12   3        3.10        2.12      4.64 o 
  -8 -12   3        0.20        0.44      3.85 o 
  -7 -12   3        1.99        4.14      2.53 o 
  -6 -12   3        1.07        1.91      1.98 o 
  -5 -12   3        1.14       -1.06      2.29 o 
  -4 -12   3       10.85       10.55      2.04 o 
  -3 -12   3        4.55        6.19      2.35 o 
  -2 -12   3       37.80       38.84      2.19 o 
  -1 -12   3        1.75        1.34      1.59 o 
   0 -12   3       87.85       89.37      4.70 o 
   1 -12   3        2.73        2.46      2.41 o 
   2 -12   3       24.64       19.03      2.65 o 
   3 -12   3        5.78        3.04      2.31 o 
   4 -12   3        1.03       -3.35      3.35 o 
   5 -12   3        0.06       -2.31      3.25 o 
   6 -12   3        0.60        1.26      4.26 o 
   7 -12   3        2.83        1.64      4.49 o 
   8 -12   3       17.45       21.39      5.81 o 
  -9 -11   3        2.15        5.09      4.45 o 
  -8 -11   3       13.43       17.38      4.96 o 
  -7 -11   3        6.60        9.21      2.14 o 
  -6 -11   3        1.54       -0.86      1.59 o 
  -5 -11   3        1.07       -1.58      1.63 o 
  -4 -11   3       49.27       51.54      2.39 o 
  -3 -11   3       71.48       67.49      2.37 o 
  -2 -11   3       51.24       55.95      2.29 o 
  -1 -11   3       18.44       18.27      1.58 o 
   0 -11   3        0.40       -1.06      1.21 o 
   1 -11   3      142.15      139.31      3.45 o 
   2 -11   3       47.06       58.40      2.79 o 
   3 -11   3        0.75        0.27      1.91 o 
   4 -11   3       39.39       35.10      5.18 o 
   5 -11   3        0.00       -0.22      3.22 o 
   6 -11   3        5.76        0.70      3.76 o 
   8 -11   3       32.20       34.43      6.19 o 
 -10 -10   3        0.00        0.70      4.26 o 
  -9 -10   3        7.95        9.57      4.52 o 
  -8 -10   3        3.89        7.25      2.79 o 
  -7 -10   3        9.63        7.22      2.16 o 
  -6 -10   3        0.16       -1.44      1.44 o 
  -5 -10   3        0.04       -1.48      1.48 o 
  -4 -10   3       53.02       52.50      2.24 o 
  -3 -10   3       96.59       98.05      2.56 o 
  -2 -10   3        1.02       -1.10      1.10 o 
  -1 -10   3      104.87      111.08      2.71 o 
   0 -10   3      263.56      257.25      4.04 o 
   1 -10   3      105.32      105.87      2.86 o 
   2 -10   3       27.08       25.01      1.59 o 
   3 -10   3      209.21      226.29      3.87 o 
   4 -10   3        6.23        3.61      1.73 o 
   5 -10   3        0.86       -2.21      3.22 o 
   6 -10   3       40.33       36.20      5.15 o 
   7 -10   3        1.69       -2.15      3.35 o 
   8 -10   3        0.68       -2.65      3.85 o 
  -9  -9   3       21.02       22.47      4.82 o 
  -8  -9   3        0.79       -0.25      2.37 o 
  -7  -9   3       13.82       13.37      5.58 o 
  -6  -9   3        1.70       -0.20      1.43 o 
  -5  -9   3        3.31       -0.61      1.34 o 
  -4  -9   3        4.52        5.08      1.11 o 
  -3  -9   3        0.02       -1.12      1.12 o 
  -2  -9   3      120.21       99.69      2.45 o 
  -1  -9   3      132.38      120.97      2.66 o 
   0  -9   3       37.03       39.23      1.82 o 
   1  -9   3       22.66       24.42      1.66 o 
   2  -9   3      156.25      139.06      2.77 o 
   3  -9   3      350.52      339.90      6.44 o 
   4  -9   3      121.60      123.32      3.28 o 
   5  -9   3        0.35       -1.30      1.30 o 
   6  -9   3        1.76        1.18      1.94 o 
   7  -9   3       12.91       16.33      4.04 o 
   8  -9   3        1.07        1.93      3.44 o 
   9  -9   3       14.90       17.25      4.74 o 
 -11  -8   3        0.20        3.03      4.23 o 
 -10  -8   3        0.05       -2.19      2.55 o 
  -9  -8   3        0.05        1.11      2.62 o 
  -8  -8   3        0.04       -1.96      2.20 o 
  -7  -8   3        0.56        0.06      2.51 o 
  -6  -8   3        5.15        3.57      1.48 o 
  -5  -8   3        0.62       -1.00      1.00 o 
  -4  -8   3        0.01       -0.86      0.86 o 
  -3  -8   3        9.33        9.56      1.21 o 
  -2  -8   3       23.13       18.58      1.39 o 
  -1  -8   3       99.64      105.14      2.73 o 
   0  -8   3      328.56      349.42      4.56 o 
   1  -8   3      101.37      109.52      3.02 o 
   2  -8   3      375.96      388.30      6.59 o 
   3  -8   3      902.22      836.95      8.96 o 
   4  -8   3      295.77      271.44      4.55 o 
   5  -8   3       72.13       67.08      3.17 o 
   6  -8   3        7.32        2.74      1.56 o 
   7  -8   3        0.12        1.50      2.18 o 
   8  -8   3        2.52        5.09      3.70 o 
   9  -8   3       29.01       31.34      4.96 o 
 -11  -7   3        0.58        3.66      4.36 o 
 -10  -7   3        4.17        0.45      2.47 o 
  -9  -7   3       10.05        8.14      2.91 o 
  -8  -7   3        0.46       -1.07      2.09 o 
  -7  -7   3        0.22       -1.82      1.82 o 
  -6  -7   3        0.26       -0.32      1.67 o 
  -5  -7   3        9.80        7.99      0.93 o 
  -4  -7   3       35.68       33.64      1.38 o 
  -3  -7   3      330.07      341.25      4.58 o 
  -2  -7   3      350.17      354.67      4.78 o 
  -1  -7   3        0.79       -0.93      0.93 o 
   0  -7   3      156.75      162.46      2.72 o 
   1  -7   3       34.79       32.84      1.32 o 
   2  -7   3      129.67      130.76      2.62 o 
   3  -7   3       23.37       18.90      1.35 o 
   4  -7   3       25.50       18.27      1.22 o 
   5  -7   3      123.36      100.23      4.34 o 
   6  -7   3        0.97       -2.88      2.88 o 
   7  -7   3        0.00       -1.39      1.39 o 
   8  -7   3        2.83       -1.63      2.26 o 
   9  -7   3        8.49        8.81      3.57 o 
 -11  -6   3        1.33        2.96      4.39 o 
 -10  -6   3        9.16        8.38      2.64 o 
  -9  -6   3        4.21        3.65      2.57 o 
  -8  -6   3       81.17       74.53      3.82 o 
  -7  -6   3       20.36       21.39      2.37 o 
  -6  -6   3        4.97        4.12      1.77 o 
  -5  -6   3      284.19      281.37      3.51 o 
  -4  -6   3       55.48       50.52      1.57 o 
  -3  -6   3      566.08      532.02      6.26 o 
  -2  -6   3       58.60       58.96      1.77 o 
  -1  -6   3      134.33      107.18      2.24 o 
   0  -6   3        0.92        1.39      0.73 o 
   1  -6   3      136.17      135.02      2.29 o 
   2  -6   3        0.63        0.26      0.63 o 
   3  -6   3       25.03       21.22      1.22 o 
   4  -6   3        7.16        4.31      0.83 o 
   5  -6   3      175.49      144.90      2.85 o 
   6  -6   3        3.91        1.11      1.96 o 
   7  -6   3        6.98        3.34      1.22 o 
   8  -6   3        3.77        0.31      1.87 o 
   9  -6   3        3.64        5.01      2.39 o 
 -12  -5   3        2.10        9.45      4.33 o 
 -11  -5   3        2.43        5.77      2.92 o 
 -10  -5   3        7.84        8.59      2.70 o 
  -9  -5   3        8.22        8.54      2.33 o 
  -8  -5   3       12.63        8.20      1.65 o 
  -7  -5   3        1.89        1.04      1.73 o 
  -6  -5   3      751.45      785.45     11.17 o 
  -5  -5   3        1.05        3.28      0.96 o 
  -4  -5   3      110.65       96.96      1.93 o 
  -3  -5   3     1002.24      997.54     10.48 o 
  -2  -5   3        0.04       -0.40      0.73 o 
  -1  -5   3      360.82      340.07      4.34 o 
   0  -5   3       88.25      103.32      2.42 o 
   1  -5   3        1.19        0.02      0.62 o 
   2  -5   3       71.69       88.00      1.58 o 
   3  -5   3       50.41       46.49      1.20 o 
   4  -5   3      373.43      358.65      3.97 o 
   5  -5   3       36.96       37.90      1.42 o 
   6  -5   3        5.14       -1.46      1.46 o 
   7  -5   3      276.80      266.51      4.68 o 
   8  -5   3        0.17       -1.33      1.33 o 
   9  -5   3        2.15        1.28      1.69 o 
  10  -5   3       15.42        9.41      3.60 o 
 -11  -4   3        0.08        0.33      2.49 o 
 -10  -4   3       49.12       46.83      4.68 o 
  -9  -4   3       15.65       17.01      2.51 o 
  -8  -4   3       57.71       53.41      3.11 o 
  -7  -4   3       20.38       20.27      2.14 o 
  -6  -4   3      245.59      262.13      3.78 o 
  -5  -4   3       23.39       15.38      1.04 o 
  -4  -4   3     3009.84     2943.53     28.57 o 
  -3  -4   3      167.71      167.22      2.59 o 
  -2  -4   3      925.97      921.21      9.64 o 
  -1  -4   3     1165.15     1065.56     10.10 o 
   0  -4   3      388.28      397.28      4.76 o 
   1  -4   3        7.04        9.73      0.69 o 
   2  -4   3       15.24       14.77      0.70 o 
   3  -4   3       38.33       31.13      0.95 o 
   4  -4   3      344.52      327.75      3.57 o 
   5  -4   3       94.87       83.99      1.77 o 
   6  -4   3      684.49      627.87      7.36 o 
   7  -4   3       53.94       37.54      1.68 o 
   8  -4   3        6.49        5.60      1.75 o 
   9  -4   3       20.39       18.59      2.11 o 
  10  -4   3       34.93       35.43      5.67 o 
  11  -4   3       15.89        6.07      3.48 o 
 -11  -3   3        0.23       -1.36      3.38 o 
 -10  -3   3       16.48       22.57      3.16 o 
  -9  -3   3       20.14       13.82      2.32 o 
  -8  -3   3      152.17      154.21      3.97 o 
  -7  -3   3        3.46        6.37      1.38 o 
  -6  -3   3      160.31      174.49      2.80 o 
  -5  -3   3       21.08       28.27      1.35 o 
  -4  -3   3       96.08       74.58      1.89 o 
  -3  -3   3     1756.67     1649.97     18.31 o 
  -2  -3   3      598.44      546.56      5.50 o 
  -1  -3   3     1490.34     1527.13     13.95 o 
   0  -3   3      156.45      172.84      2.47 o 
   1  -3   3      159.49      143.24      2.18 o 
   2  -3   3        2.21        0.92      0.50 o 
   3  -3   3       24.71       23.28      0.74 o 
   4  -3   3      180.97      190.35      2.80 o 
   5  -3   3       19.17       19.58      1.01 o 
   6  -3   3       90.82       97.80      2.09 o 
   7  -3   3       54.34       51.05      1.64 o 
   8  -3   3       68.83       80.65      2.62 o 
   9  -3   3        2.25       -0.75      1.59 o 
  10  -3   3        1.68        2.06      2.21 o 
  11  -3   3        0.69        2.22      2.31 o 
  12  -3   3        2.94       -0.66      3.32 o 
 -11  -2   3        0.01        3.10      3.32 o 
 -10  -2   3       40.28       46.25      4.61 o 
  -9  -2   3        0.04       -2.04      2.04 o 
  -8  -2   3       80.16       78.27      2.97 o 
  -7  -2   3       42.12       41.22      2.19 o 
  -6  -2   3       71.53       75.12      1.67 o 
  -5  -2   3      507.60      498.77      5.62 o 
  -4  -2   3     1638.20     1559.52     17.17 o 
  -3  -2   3      882.19      839.23     10.07 o 
  -2  -2   3      995.26      945.42      9.72 o 
  -1  -2   3    10245.61     9888.06     87.08 o 
   0  -2   3      179.18      152.93      4.12 o 
   1  -2   3     3894.28     3943.97     34.76 o 
   2  -2   3       40.83       44.28      0.99 o 
   3  -2   3       12.02       12.26      0.61 o 
   4  -2   3        9.71       15.09      0.80 o 
   5  -2   3      275.12      295.62      4.11 o 
   6  -2   3        0.05       -0.21      0.78 o 
   7  -2   3       32.48       25.93      1.36 o 
   8  -2   3       40.83       31.32      2.12 o 
   9  -2   3      511.38      503.99      8.34 o 
  10  -2   3       10.05        5.54      2.19 o 
  11  -2   3       19.04       25.05      4.01 o 
  12  -2   3        3.64       10.98      2.45 o 
 -11  -1   3        0.92        1.30      3.57 o 
 -10  -1   3        0.52       -3.19      3.19 o 
  -9  -1   3       28.77       29.84      2.68 o 
  -8  -1   3      117.00      115.66      3.45 o 
  -7  -1   3      246.81      251.21      3.39 o 
  -6  -1   3       11.59        8.53      0.83 o 
  -5  -1   3      297.43      286.48      3.61 o 
  -4  -1   3      261.02      268.49      3.35 o 
  -3  -1   3       55.91       47.91      2.25 o 
  -2  -1   3     5165.95     5010.03     54.07 o 
  -1  -1   3     1585.31     1531.29     19.53 o 
   0  -1   3     4539.12     4417.05     47.89 o 
   1  -1   3       22.13       31.34      1.06 o 
   2  -1   3     1280.58     1306.04     13.00 o 
   3  -1   3      294.16      276.72      3.61 o 
   4  -1   3      152.42      153.96      2.39 o 
   5  -1   3      113.18      114.96      2.07 o 
   6  -1   3      427.94      432.78      6.49 o 
   7  -1   3      296.39      279.86     10.07 o 
   8  -1   3      252.38      259.95      4.84 o 
   9  -1   3        0.05       -1.79      1.79 o 
  10  -1   3        5.75        2.70      1.95 o 
  11  -1   3      140.46      156.22      7.33 o 
  12  -1   3        2.37        1.65      2.11 o 
 -11   0   3        3.14        1.45      3.51 o 
 -10   0   3       30.97       36.11      4.42 o 
  -9   0   3      126.06      141.94      6.16 o 
  -8   0   3       19.16       13.92      2.20 o 
  -7   0   3      200.46      200.16      3.02 o 
  -6   0   3      128.96      120.66      3.11 o 
  -5   0   3       11.80       10.43      0.89 o 
  -4   0   3        5.63        4.09      0.66 o 
  -3   0   3      218.50      199.33      2.85 o 
  -2   0   3      141.82      132.60      2.86 o 
  -1   0   3     2616.85     2416.24     26.43 o 
   0   0   3     1403.24     1304.07     16.85 o 
   1   0   3       12.06        4.49      0.29 o 
   2   0   3     3175.89     3235.99     33.17 o 
   3   0   3      324.09      320.28      4.50 o 
   4   0   3      709.22      704.44     11.53 o 
   5   0   3        9.32       11.08      0.88 o 
   6   0   3      317.08      308.53      4.68 o 
   7   0   3      101.74      111.85      3.23 o 
   8   0   3       17.68       14.98      1.67 o 
   9   0   3       33.05       27.58      3.13 o 
  10   0   3       63.41       65.39      4.90 o 
  11   0   3        0.06       -0.88      1.93 o 
  12   0   3        5.26        5.05      3.22 o 
 -10   1   3        3.73        1.04      3.44 o 
  -9   1   3       30.77       29.56      2.83 o 
  -8   1   3      102.21      106.43      4.29 o 
  -7   1   3      345.14      323.87      4.82 o 
  -6   1   3       67.69       67.06      1.99 o 
  -5   1   3       37.05       28.70      1.13 o 
  -4   1   3       31.89       16.10      0.82 o 
  -3   1   3      903.87      876.20      9.04 o 
  -2   1   3        0.02        0.06      0.34 o 
  -1   1   3     1148.03     1005.32     11.36 o 
   0   1   3     1602.15     1506.01     28.31 o 
   1   1   3     1428.39     1366.57     12.06 o 
   2   1   3     2328.21     2323.14     32.74 o 
   3   1   3     1031.88     1019.13     16.49 o 
   4   1   3      283.88      313.54      6.48 o 
   5   1   3        0.05       -0.56      0.56 o 
   6   1   3       41.69       39.21      1.67 o 
   7   1   3      254.71      256.54      5.15 o 
   8   1   3       49.67       45.12      2.28 o 
   9   1   3       49.82       52.60      3.79 o 
  10   1   3        3.20       -0.79      2.27 o 
  11   1   3       18.63       14.50      3.25 o 
  12   1   3       21.77       19.49      3.66 o 
 -10   2   3        4.71        0.79      3.60 o 
  -9   2   3       18.80       18.05      2.56 o 
  -8   2   3      110.88      127.37      3.63 o 
  -7   2   3        6.11        5.84      1.13 o 
  -6   2   3      102.50       86.42      2.40 o 
  -5   2   3      516.43      512.67      5.91 o 
  -4   2   3       23.66       17.15      1.48 o 
  -3   2   3      554.78      590.76      6.38 o 
  -2   2   3     2186.33     2186.41     24.07 o 
  -1   2   3        0.50        2.58      0.43 o 
   0   2   3     2479.44     2158.33     18.41 o 
   1   2   3     4107.90     3822.31     27.27 o 
   2   2   3     9339.78     9221.88     94.28 o 
   3   2   3     1766.63     1764.56     27.09 o 
   4   2   3      560.08      578.02     14.25 o 
   5   2   3       98.22       95.03      2.45 o 
   6   2   3       13.62       12.84      0.93 o 
   7   2   3        9.90        9.17      1.15 o 
   8   2   3        3.82        5.75      1.20 o 
   9   2   3        1.21       -0.82      1.90 o 
  10   2   3        4.09        4.87      2.34 o 
  11   2   3        0.08       -1.71      2.46 o 
 -10   3   3       16.69       11.34      3.89 o 
  -9   3   3       19.55       20.83      2.64 o 
  -8   3   3       15.61       18.71      2.38 o 
  -7   3   3       70.88       66.75      2.03 o 
  -6   3   3       10.19        8.89      0.98 o 
  -5   3   3      704.90      703.93      7.77 o 
  -4   3   3      211.97      219.01      3.00 o 
  -3   3   3      174.89      142.95      2.12 o 
  -2   3   3      966.52      932.48     10.85 o 
  -1   3   3       70.10       93.51      1.45 o 
   0   3   3      596.81      584.36      4.63 o 
   1   3   3      692.83      640.09      4.74 o 
   2   3   3     2539.28     2562.80     24.39 o 
   3   3   3     1532.20     1418.92     18.87 o 
   4   3   3       59.06       85.90      2.94 o 
   5   3   3      605.67      672.79     16.84 o 
   6   3   3      898.64      886.40     14.90 o 
   7   3   3      498.86      497.11      8.37 o 
   8   3   3       14.55       12.41      1.22 o 
   9   3   3        9.41        7.93      2.05 o 
  10   3   3        0.03       -2.02      2.02 o 
  11   3   3        1.04       -1.61      2.34 o 
  -9   4   3       15.21       16.79      2.61 o 
  -8   4   3       52.61       51.67      4.49 o 
  -7   4   3       35.42       31.91      1.52 o 
  -6   4   3      159.75      164.08      2.87 o 
  -5   4   3      139.40      142.09      2.46 o 
  -4   4   3      454.48      489.95      5.69 o 
  -3   4   3      427.74      468.57      5.65 o 
  -2   4   3      322.87      305.55      3.91 o 
  -1   4   3     2572.89     2550.89     21.74 o 
   0   4   3      566.45      619.57      4.97 o 
   1   4   3      982.18      963.51      7.41 o 
   2   4   3     4558.80     4753.24     39.37 o 
   3   4   3       31.25       37.38      2.00 o 
   4   4   3     1607.18     1693.25     21.83 o 
   5   4   3      423.22      435.13      7.86 o 
   6   4   3      169.75      195.37      4.24 o 
   7   4   3        3.08        3.76      1.33 o 
   8   4   3       43.38       46.63      1.86 o 
   9   4   3       49.71       49.35      3.29 o 
  10   4   3        1.50        0.19      1.99 o 
  11   4   3        1.76       -0.82      2.21 o 
  -9   5   3        7.29        8.51      2.44 o 
  -8   5   3        9.26        7.70      1.74 o 
  -7   5   3        8.65        4.04      1.02 o 
  -6   5   3       74.13       79.95      2.05 o 
  -5   5   3       62.84       74.84      1.87 o 
  -4   5   3       24.15        9.50      1.06 o 
  -3   5   3      122.45      125.06      2.19 o 
  -2   5   3      662.68      677.18      7.64 o 
  -1   5   3       39.45       36.61      1.10 o 
   0   5   3     1591.54     1533.18     11.63 o 
   1   5   3       28.40       21.81      0.67 o 
   2   5   3      331.47      324.17      2.80 o 
   3   5   3      761.96      749.73      7.55 o 
   4   5   3     3194.24     3189.41     31.85 o 
   5   5   3       11.80        9.94      1.11 o 
   6   5   3       18.44       14.66      2.84 o 
   7   5   3      282.82      276.10      8.90 o 
   8   5   3      221.68      228.63      4.07 o 
   9   5   3      138.62      144.37      4.68 o 
  10   5   3        3.49        1.74      2.05 o 
  11   5   3        1.74        4.58      2.34 o 
  -9   6   3       33.02       36.01      6.48 o 
  -8   6   3        6.26        1.56      1.73 o 
  -7   6   3       13.72       10.52      1.60 o 
  -6   6   3       21.97       20.11      1.17 o 
  -5   6   3      217.07      264.13      4.17 o 
  -4   6   3       39.61       31.11      1.46 o 
  -3   6   3       55.84       68.18      2.08 o 
  -2   6   3      125.91      148.16      2.62 o 
  -1   6   3        0.62        1.29      0.71 o 
   0   6   3      156.27      158.60      1.94 o 
   1   6   3        3.66        4.02      0.50 o 
   2   6   3      135.49      131.13      1.64 o 
   3   6   3       13.94       18.04      0.82 o 
   4   6   3      138.89      167.04      2.86 o 
   5   6   3       39.78       24.45      1.24 o 
   6   6   3        0.04        1.22      0.83 o 
   7   6   3      117.77      121.27      2.64 o 
   8   6   3        4.20        3.58      1.13 o 
   9   6   3       14.71       16.30      4.26 o 
  10   6   3       23.34       21.79      2.28 o 
  11   6   3        0.06       -1.77      2.34 o 
  -9   7   3        0.02        0.66      3.03 o 
  -8   7   3       86.00       76.35      4.49 o 
  -7   7   3       19.12       12.33      1.55 o 
  -6   7   3       29.38       25.91      1.62 o 
  -5   7   3        0.33        0.74      1.01 o 
  -4   7   3       69.83       80.03      2.23 o 
  -3   7   3        5.07       15.16      1.85 o 
  -2   7   3       15.89       17.13      1.04 o 
  -1   7   3      137.65      137.06      2.15 o 
   0   7   3      100.25       70.56      1.35 o 
   1   7   3      121.77      148.08      1.95 o 
   2   7   3        3.13        2.41      0.59 o 
   3   7   3     1584.22     1649.44     14.12 o 
   4   7   3       16.62       10.06      0.88 o 
   5   7   3       25.06       18.33      1.20 o 
   6   7   3        0.39       -0.61      0.93 o 
   7   7   3       76.57       88.28      2.46 o 
   8   7   3       99.57      115.11      5.91 o 
   9   7   3        0.04       -0.81      2.76 o 
  10   7   3        3.01        7.22      2.01 o 
  -9   8   3        0.11        2.15      3.51 o 
  -8   8   3        2.67       -0.32      3.19 o 
  -7   8   3       45.43       40.12      2.78 o 
  -6   8   3        0.56       -0.84      1.21 o 
  -5   8   3       22.71       19.23      1.70 o 
  -4   8   3       33.95       38.40      1.78 o 
  -3   8   3        5.71        5.43      1.04 o 
  -2   8   3       13.84       15.48      1.79 o 
  -1   8   3     1104.30     1118.96     10.40 o 
   0   8   3        0.39       -0.46      0.68 o 
   1   8   3      119.51      106.41      1.74 o 
   2   8   3      205.07      237.53      2.88 o 
   3   8   3       31.89       53.06      1.27 o 
   4   8   3       20.88       28.85      1.40 o 
   5   8   3        0.50        0.13      0.71 o 
   6   8   3        2.45        2.25      1.11 o 
   7   8   3        4.72        4.46      1.27 o 
   8   8   3        9.36        7.32      1.40 o 
   9   8   3        1.17        0.81      1.33 o 
  10   8   3        4.14        6.06      2.05 o 
  11   8   3       17.35       17.15      4.64 o 
  -9   9   3        9.13        6.73      4.08 o 
  -8   9   3        0.95       -0.19      3.29 o 
  -7   9   3      205.65      193.59      9.76 o 
  -6   9   3       16.69       15.86      1.84 o 
  -5   9   3       32.59       24.11      1.65 o 
  -4   9   3       22.69       20.95      1.70 o 
  -3   9   3       84.11       92.91      2.54 o 
  -2   9   3       28.28       34.10      1.51 o 
  -1   9   3      182.37      188.52      2.85 o 
   0   9   3        3.25       -0.77      0.77 o 
   1   9   3       31.74       25.35      1.05 o 
   2   9   3        8.61        5.98      0.83 o 
   3   9   3      124.67      135.01      2.09 o 
   4   9   3       14.04       16.95      1.24 o 
   5   9   3      126.43      112.96      2.40 o 
   6   9   3       27.49       40.73      2.07 o 
   7   9   3        0.14        2.98      1.29 o 
   8   9   3       16.01        8.09      1.49 o 
   9   9   3        2.28        2.87      1.49 o 
  10   9   3        0.06       -1.94      1.94 o 
  11   9   3       10.81       19.81      4.83 o 
  12   9   3       36.85       43.91      6.73 o 
  -9  10   3        0.34       -1.39      3.41 o 
  -8  10   3        8.24        3.70      3.66 o 
  -7  10   3        0.70       -0.35      3.38 o 
  -6  10   3       64.57       67.04      6.10 o 
  -5  10   3       33.95       29.51      2.11 o 
  -4  10   3        0.68       -0.90      1.18 o 
  -3  10   3        0.07        0.57      1.19 o 
  -2  10   3      140.92      130.42      2.77 o 
  -1  10   3        0.07       -0.90      0.90 o 
   0  10   3       10.16       14.71      1.13 o 
   1  10   3       60.75       61.16      1.72 o 
   2  10   3        0.36       -0.87      0.87 o 
   3  10   3       97.12       96.64      1.93 o 
   4  10   3        0.25        0.05      1.11 o 
   5  10   3       20.88       25.45      1.54 o 
   6  10   3        1.99        0.12      1.36 o 
   7  10   3        6.61       10.80      1.63 o 
   8  10   3        1.68        0.28      1.46 o 
   9  10   3        3.86        3.56      1.68 o 
  10  10   3        7.56       13.46      4.45 o 
  11  10   3        0.10       -3.73      4.36 o 
  -9  11   3        0.30        2.02      4.42 o 
  -8  11   3        0.00       -2.87      3.57 o 
  -7  11   3        5.93        2.37      3.44 o 
  -6  11   3        2.36        7.96      3.85 o 
  -5  11   3       70.12       66.66      6.54 o 
  -4  11   3       85.35       73.72      4.48 o 
  -3  11   3       18.93       21.27      1.74 o 
  -2  11   3       41.28       42.43      2.00 o 
  -1  11   3       73.99       75.06      2.10 o 
   0  11   3        3.12        5.83      1.03 o 
   1  11   3      375.10      380.25      4.57 o 
   2  11   3      211.07      202.74      3.07 o 
   3  11   3      106.24       75.32      1.95 o 
   4  11   3        0.73        1.24      1.30 o 
   5  11   3       21.22       20.35      1.53 o 
   6  11   3        0.98        2.03      1.11 o 
   7  11   3        9.65        6.30      1.68 o 
   8  11   3        5.38        1.47      1.60 o 
   9  11   3        0.04        1.67      1.79 o 
  10  11   3        0.08       -3.32      3.32 o 
  11  11   3        1.14       -4.30      4.30 o 
  -8  12   3        9.87       19.52      5.18 o 
  -7  12   3        9.80        3.92      4.11 o 
  -6  12   3        4.11       -0.25      3.51 o 
  -5  12   3       33.42       24.45      4.87 o 
  -4  12   3       40.08       31.84      4.99 o 
  -3  12   3        1.61        2.46      3.38 o 
  -2  12   3        4.44        2.83      1.19 o 
  -1  12   3        0.09        0.56      1.30 o 
   0  12   3       77.09       77.24      2.23 o 
   1  12   3      340.81      344.48      4.47 o 
   2  12   3        5.94        5.89      1.26 o 
   3  12   3       97.13      120.82      3.23 o 
   4  12   3        0.27        0.43      1.43 o 
   5  12   3        0.03       -1.34      1.34 o 
   6  12   3       25.38       30.56      1.76 o 
   7  12   3        0.02        0.17      1.64 o 
   8  12   3        0.08       -1.25      1.78 o 
   9  12   3        1.71        1.85      2.70 o 
  10  12   3        6.09       12.98      4.87 o 
  -8  13   3       11.19       15.73      5.59 o 
  -7  13   3        0.02       -3.92      3.92 o 
  -6  13   3        1.26       -1.33      3.73 o 
  -5  13   3        6.75        8.78      4.17 o 
  -4  13   3        1.89        0.13      3.44 o 
  -3  13   3        0.18        1.36      3.51 o 
  -2  13   3       81.51       85.80      4.68 o 
  -1  13   3       14.49       18.41      2.33 o 
   0  13   3      213.96      237.93      4.33 o 
   1  13   3        3.84        2.86      1.32 o 
   2  13   3       82.26       83.40      2.95 o 
   3  13   3      258.83      263.46      4.86 o 
   4  13   3        6.82        7.32      1.68 o 
   5  13   3       28.13       32.63      2.01 o 
   6  13   3        7.19       10.68      1.53 o 
   7  13   3        1.32       -0.39      1.81 o 
   8  13   3        1.13       -0.77      1.91 o 
   9  13   3        0.87        4.61      4.11 o 
  10  13   3        0.00       -3.89      4.01 o 
  -7  14   3        0.16        3.00      4.58 o 
  -6  14   3       10.21       16.43      5.18 o 
  -5  14   3        1.07        2.91      4.01 o 
  -4  14   3        0.16        1.30      3.82 o 
  -3  14   3        0.56        5.18      3.79 o 
  -2  14   3       71.72       74.56      4.79 o 
  -1  14   3        0.19       -0.20      2.06 o 
   0  14   3        1.74        6.23      2.20 o 
   1  14   3       21.15       32.48      2.45 o 
   2  14   3        1.02        0.72      1.89 o 
   3  14   3       35.02       41.36      2.72 o 
   4  14   3        9.85       11.26      1.96 o 
   5  14   3        0.01       -1.15      1.57 o 
   6  14   3        3.40        1.81      1.57 o 
   7  14   3        1.69        2.55      2.18 o 
   8  14   3        2.81        0.88      2.14 o 
   9  14   3        1.53        1.33      4.61 o 
  -6  15   3        2.12       -1.74      4.33 o 
  -5  15   3        0.24       -2.15      4.08 o 
  -4  15   3        1.04        2.15      4.26 o 
  -3  15   3       16.75       22.90      5.18 o 
  -2  15   3        6.52        1.80      3.44 o 
  -1  15   3       45.84       42.05      2.95 o 
   0  15   3       95.36      102.64      4.41 o 
   1  15   3       35.07       44.47      3.19 o 
   2  15   3       46.39       49.64      3.38 o 
   3  15   3      105.33      109.91      4.99 o 
   4  15   3        9.39       14.58      2.67 o 
   5  15   3       50.83       49.59      3.43 o 
   6  15   3       29.46       38.82      2.89 o 
   7  15   3        0.02       -2.35      2.66 o 
   8  15   3        0.01       -0.57      4.45 o 
  -4  16   3        5.63        4.87      4.90 o 
  -3  16   3        3.64       12.67      5.05 o 
  -2  16   3        0.89        0.12      2.25 o 
  -1  16   3        1.13        0.63      3.02 o 
   0  16   3       56.67       68.68      4.00 o 
   1  16   3        0.12        0.39      2.63 o 
   2  16   3        5.07        4.77      2.34 o 
   3  16   3       19.16       21.80      3.03 o 
   4  16   3        6.24        2.38      2.71 o 
   5  16   3       34.31       34.53      3.61 o 
   6  16   3       31.33       32.79      3.33 o 
   7  16   3        2.80       10.87      4.45 o 
  -3  17   3        0.64       -4.30      4.30 o 
  -2  17   3        3.69        7.55      5.05 o 
  -1  17   3       33.36       39.04      3.42 o 
   0  17   3        5.66        7.70      2.73 o 
   1  17   3        9.52       14.30      2.85 o 
   2  17   3        0.08       -1.11      2.87 o 
   3  17   3       16.26       25.38      6.27 o 
   4  17   3        0.02       -2.12      2.98 o 
   5  17   3        1.92       -2.58      2.58 o 
   0  18   3        1.61        0.69      3.06 o 
   1  18   3        0.75        1.80      3.55 o 
   2  18   3       17.72       15.54      3.58 o 
  -3 -16   4        0.48       -2.91      2.91 o 
  -2 -16   4        0.05       -4.39      4.39 o 
  -1 -16   4        7.99        7.68      5.31 o 
   0 -16   4        0.27       -4.68      4.68 o 
   1 -16   4        6.93        7.39      5.53 o 
   2 -16   4        0.83       14.15      6.16 o 
  -5 -15   4        6.38        4.67      3.33 o 
  -4 -15   4        2.31       -2.53      2.94 o 
  -3 -15   4        0.09       -2.50      2.50 o 
  -2 -15   4        0.89       -2.64      6.82 o 
  -1 -15   4        0.00        1.93      4.74 o 
   0 -15   4        2.74        2.84      4.68 o 
   1 -15   4        3.91        4.90      4.96 o 
   2 -15   4        0.24       -0.03      4.42 o 
   3 -15   4        0.39       -1.39      5.21 o 
   4 -15   4        1.06       -4.83      4.83 o 
  -6 -14   4       20.04       22.73      3.64 o 
  -5 -14   4        1.60       -2.52      3.07 o 
  -4 -14   4        5.84        5.98      2.64 o 
  -3 -14   4       11.96       15.31      3.50 o 
  -2 -14   4        1.52       -2.75      2.75 o 
  -1 -14   4       10.43       14.36      3.85 o 
   0 -14   4        0.13       -2.65      4.14 o 
   1 -14   4       23.84       26.69      5.69 o 
   2 -14   4        2.86        5.02      4.80 o 
   3 -14   4        0.44       -3.79      3.79 o 
   4 -14   4        4.47        3.70      4.55 o 
   5 -14   4        0.03       -4.49      4.49 o 
   6 -14   4        4.77        2.40      4.58 o 
  -8 -13   4        1.09        2.27      4.77 o 
  -7 -13   4        6.80       10.53      3.85 o 
  -6 -13   4        0.71       -0.49      2.93 o 
  -5 -13   4        1.81        1.03      2.37 o 
  -4 -13   4       10.09       13.02      2.66 o 
  -3 -13   4        0.44       -0.64      2.89 o 
  -2 -13   4        0.44       -2.66      2.66 o 
  -1 -13   4        0.87       -2.48      2.48 o 
   0 -13   4        5.08       -0.54      3.10 o 
   1 -13   4        0.16        0.48      2.34 o 
   2 -13   4       50.80       58.25      6.63 o 
   3 -13   4       16.95        6.00      4.77 o 
   4 -13   4       16.02       20.94      5.47 o 
   5 -13   4        4.32        3.51      4.58 o 
   6 -13   4        6.67        6.13      5.05 o 
   7 -13   4        0.60       -2.15      4.45 o 
  -8 -12   4        2.63        7.30      4.96 o 
  -7 -12   4        1.05       -1.76      2.60 o 
  -6 -12   4        0.08       -2.57      3.92 o 
  -5 -12   4        0.28       -1.44      2.18 o 
  -4 -12   4        7.26        3.24      2.22 o 
  -3 -12   4       15.74       16.21      3.24 o 
  -2 -12   4       33.64       36.70      2.39 o 
  -1 -12   4        4.39       -0.25      2.57 o 
   0 -12   4       15.53       15.23      2.92 o 
   1 -12   4        5.84        7.74      2.47 o 
   2 -12   4        0.75        0.56      2.01 o 
   3 -12   4        4.78        3.10      4.26 o 
   4 -12   4        2.08       -1.96      3.57 o 
   5 -12   4        2.00       -2.27      4.01 o 
   6 -12   4        2.47       -1.01      4.26 o 
   7 -12   4       17.97       16.62      5.34 o 
   8 -12   4        2.31       -2.34      4.58 o 
  -9 -11   4        8.37        8.69      4.39 o 
  -8 -11   4       32.96       32.89      5.75 o 
  -7 -11   4        2.62       10.67      2.78 o 
  -6 -11   4       38.06       49.44      3.11 o 
  -5 -11   4       18.21       16.75      2.39 o 
  -4 -11   4       44.54       47.07      4.83 o 
  -3 -11   4       56.30       71.15      2.49 o 
  -2 -11   4       12.79       13.10      1.55 o 
  -1 -11   4        0.06       -1.32      1.32 o 
   0 -11   4        4.60        0.70      1.43 o 
   1 -11   4      115.27      105.48      7.55 o 
   2 -11   4      155.82      140.73      5.12 o 
   3 -11   4        3.75       -0.78      2.92 o 
   4 -11   4        0.07       -3.13      3.70 o 
   5 -11   4       11.24        9.45      3.92 o 
   6 -11   4       40.54       47.01      6.19 o 
   7 -11   4       32.18       32.29      5.62 o 
   8 -11   4       18.83       25.78      6.03 o 
 -10 -10   4        0.25        2.50      3.98 o 
  -9 -10   4       25.47       20.88      5.15 o 
  -8 -10   4       12.17       14.91      4.71 o 
  -7 -10   4       50.81       68.93      6.73 o 
  -6 -10   4       12.86       12.23      1.89 o 
  -5 -10   4       41.00       41.75      2.39 o 
  -4 -10   4        0.00       -1.51      1.51 o 
  -3 -10   4        7.08        1.25      1.36 o 
  -2 -10   4       45.69       45.77      1.95 o 
  -1 -10   4        1.18       -1.23      1.23 o 
   0 -10   4      153.71      161.24      3.26 o 
   1 -10   4      143.49      135.84      2.98 o 
   2 -10   4      207.14      208.28      3.72 o 
   3 -10   4      460.93      424.36      6.26 o 
   4 -10   4       16.39       17.50      4.08 o 
   5 -10   4        0.56       -3.38      3.38 o 
   6 -10   4       47.94       51.71      5.91 o 
   7 -10   4       26.78       29.76      4.87 o 
   8 -10   4      126.97      126.05      9.13 o 
 -10  -9   4       15.98       21.42      5.09 o 
  -9  -9   4        1.53       -0.13      3.73 o 
  -8  -9   4        1.00        0.18      2.50 o 
  -7  -9   4        2.61       -0.63      4.68 o 
  -6  -9   4        0.03       -0.90      1.44 o 
  -5  -9   4       72.53       69.29      2.76 o 
  -4  -9   4       38.86       35.54      1.78 o 
  -3  -9   4      250.64      240.96      4.14 o 
  -2  -9   4       20.30       18.58      1.57 o 
  -1  -9   4       59.34       56.36      2.05 o 
   0  -9   4        0.34       -1.02      1.02 o 
   1  -9   4        6.46        5.22      1.11 o 
   2  -9   4      375.97      375.84      5.10 o 
   3  -9   4      304.74      297.91      4.77 o 
   4  -9   4       23.66       17.00      1.80 o 
   5  -9   4        1.26       -1.39      1.39 o 
   6  -9   4       12.42        3.57      2.48 o 
   7  -9   4        8.27       17.00      3.95 o 
   8  -9   4       25.43       34.72      5.24 o 
 -11  -8   4        8.22        9.10      4.68 o 
 -10  -8   4        2.39        4.23      3.95 o 
  -9  -8   4        1.39        0.13      2.53 o 
  -8  -8   4       85.80       88.42      4.52 o 
  -7  -8   4       25.38       27.38      3.00 o 
  -6  -8   4       16.84       14.48      2.99 o 
  -5  -8   4        3.20        0.79      1.31 o 
  -4  -8   4       45.35       45.72      2.04 o 
  -3  -8   4       92.04       97.42      2.55 o 
  -2  -8   4       53.06       40.81      1.85 o 
  -1  -8   4      282.67      273.36      3.98 o 
   0  -8   4      119.17      135.97      2.66 o 
   1  -8   4      137.87      132.37      2.60 o 
   2  -8   4       35.73       34.09      1.45 o 
   3  -8   4        5.88        7.43      1.09 o 
   4  -8   4      292.88      308.58      5.01 o 
   5  -8   4       10.35        7.53      1.61 o 
   6  -8   4       24.08       17.89      1.98 o 
   7  -8   4        0.39       -2.04      2.04 o 
   8  -8   4       29.71       27.67      4.61 o 
 -11  -7   4        0.47       -2.97      4.17 o 
 -10  -7   4       30.83       26.57      4.90 o 
  -9  -7   4        2.29        3.25      2.49 o 
  -8  -7   4       40.08       50.36      5.07 o 
  -7  -7   4      139.34      121.80      4.84 o 
  -6  -7   4       29.15       21.28      3.87 o 
  -5  -7   4      198.38      204.64      3.10 o 
  -4  -7   4       42.93       46.01      2.08 o 
  -3  -7   4      183.32      157.56      3.00 o 
  -2  -7   4     1149.97     1123.56     12.14 o 
  -1  -7   4      355.51      331.92      4.69 o 
   0  -7   4        4.09        6.65      0.98 o 
   1  -7   4       94.08       95.86      2.13 o 
   2  -7   4       47.63       45.32      1.73 o 
   3  -7   4     1224.54     1194.19     13.93 o 
   4  -7   4        6.12        4.03      1.32 o 
   5  -7   4     2154.51     2187.52     22.55 o 
   6  -7   4      232.80      240.81      5.70 o 
   7  -7   4      137.81      129.24      4.35 o 
   8  -7   4       46.93       44.47      5.64 o 
 -11  -6   4        2.46       -3.70      3.70 o 
 -10  -6   4        0.12        0.84      2.53 o 
  -9  -6   4        9.34       12.83      2.66 o 
  -8  -6   4       21.40       24.06      2.75 o 
  -7  -6   4       36.43       30.91      2.72 o 
  -6  -6   4       33.36       31.25      2.50 o 
  -5  -6   4       65.66       62.14      1.91 o 
  -4  -6   4        0.04       -0.89      0.97 o 
  -3  -6   4       43.36       50.87      1.80 o 
  -2  -6   4      243.02      238.48      3.61 o 
  -1  -6   4       11.40       10.78      1.08 o 
   0  -6   4       62.43       72.86      2.20 o 
   1  -6   4      191.04      209.15      3.03 o 
   2  -6   4       45.79       51.20      1.48 o 
   3  -6   4        0.48        2.56      0.96 o 
   4  -6   4      180.93      190.18      3.40 o 
   5  -6   4      575.65      592.22      6.64 o 
   6  -6   4        8.84        0.53      6.59 o 
   7  -6   4       63.74       65.68      2.41 o 
   8  -6   4        8.01        3.41      1.89 o 
   9  -6   4        4.51        2.75      3.41 o 
 -11  -5   4        1.46       -2.31      3.66 o 
 -10  -5   4       12.69       15.51      2.80 o 
  -9  -5   4       13.39       16.00      6.08 o 
  -8  -5   4       21.62       19.66      2.01 o 
  -7  -5   4       20.73       11.34      2.48 o 
  -6  -5   4        0.06        1.17      2.38 o 
  -5  -5   4       16.18       14.97      1.26 o 
  -4  -5   4      792.36      799.98      9.74 o 
  -3  -5   4       39.33       45.72      1.72 o 
  -2  -5   4      252.58      243.94      3.52 o 
  -1  -5   4      135.70      129.05      2.43 o 
   0  -5   4      542.19      578.71      7.52 o 
   1  -5   4     1895.48     1938.27     19.94 o 
   2  -5   4      127.40       88.00      1.59 o 
   3  -5   4       29.29       27.32      1.18 o 
   4  -5   4       48.69       50.13      1.66 o 
   5  -5   4       83.06       94.71      1.96 o 
   6  -5   4     1235.19     1250.76     12.46 o 
   7  -5   4      133.56      126.27      2.83 o 
   8  -5   4        8.34        3.26      1.91 o 
   9  -5   4        4.91        2.77      1.74 o 
  10  -5   4        0.43       -1.42      3.41 o 
 -11  -4   4        2.76        2.05      3.79 o 
 -10  -4   4        8.68       12.10      2.63 o 
  -9  -4   4       26.39       21.92      2.66 o 
  -8  -4   4       62.42       52.30      2.78 o 
  -7  -4   4       27.12       19.94      2.17 o 
  -6  -4   4      509.81      541.95     11.62 o 
  -5  -4   4        9.49       10.65      1.11 o 
  -4  -4   4       87.68       74.64      2.46 o 
  -3  -4   4      799.76      841.17     10.09 o 
  -2  -4   4      473.75      465.23      5.50 o 
  -1  -4   4     1643.23     1657.23     16.70 o 
   0  -4   4     2074.73     2206.47     21.99 o 
   1  -4   4     1189.00     1320.79     13.67 o 
   2  -4   4       22.23       16.58      1.17 o 
   3  -4   4        1.61        0.34      0.66 o 
   4  -4   4     1617.78     1603.65     14.96 o 
   5  -4   4      342.77      322.93      3.94 o 
   6  -4   4      414.81      417.68      4.92 o 
   7  -4   4      712.06      661.88      8.93 o 
   8  -4   4       62.99       56.99      3.05 o 
   9  -4   4        7.43        6.16      2.31 o 
  10  -4   4        1.41        0.85      2.41 o 
  11  -4   4       15.65       15.35      3.89 o 
 -10  -3   4        7.86       11.42      2.70 o 
  -9  -3   4       24.79       24.04      2.76 o 
  -8  -3   4        4.06        2.25      1.59 o 
  -7  -3   4        2.74        4.80      1.36 o 
  -6  -3   4       38.90       44.04      2.16 o 
  -5  -3   4       67.91       76.18      2.02 o 
  -4  -3   4     1620.64     1657.20     18.40 o 
  -3  -3   4      914.02      873.81     10.30 o 
  -2  -3   4      664.01      709.70      7.71 o 
  -1  -3   4        2.51        7.26      0.65 o 
   0  -3   4      719.47      702.04     15.89 o 
   1  -3   4      391.64      416.24      4.48 o 
   2  -3   4      278.56      301.80      3.49 o 
   3  -3   4       22.75       14.75      0.78 o 
   4  -3   4       79.43       68.08      1.48 o 
   5  -3   4        2.78        1.61      0.72 o 
   6  -3   4       95.98       92.23      2.11 o 
   7  -3   4       15.97       14.35      1.30 o 
   8  -3   4       12.78       10.74      1.60 o 
   9  -3   4      127.12      118.84      6.86 o 
  10  -3   4       70.61       66.23      6.63 o 
  11  -3   4        8.11        4.41      6.16 o 
  12  -3   4        0.49       -3.19      3.19 o 
 -10  -2   4        0.18       -2.27      2.27 o 
  -9  -2   4       52.40       42.77      3.09 o 
  -8  -2   4       82.91       73.82      3.07 o 
  -7  -2   4       26.54       26.01      1.83 o 
  -6  -2   4        0.01       -0.58      0.78 o 
  -5  -2   4     1187.61     1181.44     13.45 o 
  -4  -2   4      169.19      145.01      2.63 o 
  -3  -2   4      160.87      204.70      3.18 o 
  -2  -2   4      342.07      292.13      3.65 o 
  -1  -2   4      173.85      152.92      2.26 o 
   0  -2   4     2584.04     2683.04     29.44 o 
   1  -2   4      180.35      145.33      1.97 o 
   2  -2   4        9.67        7.66      0.56 o 
   3  -2   4       37.82       28.00      0.95 o 
   4  -2   4       80.77      102.11      1.81 o 
   5  -2   4        0.88       -0.60      0.68 o 
   6  -2   4       40.99       39.50      1.60 o 
   7  -2   4      102.91      108.28      2.46 o 
   8  -2   4     1081.51     1028.82     17.83 o 
   9  -2   4      150.68      150.84      4.88 o 
  10  -2   4       29.69       29.54      3.92 o 
  11  -2   4       30.55       31.15      4.33 o 
  12  -2   4        0.89        0.82      2.19 o 
 -10  -1   4        6.61        5.84      3.41 o 
  -9  -1   4        2.11        0.07      2.26 o 
  -8  -1   4       11.25        9.46      1.68 o 
  -7  -1   4       72.96       66.96      1.86 o 
  -6  -1   4       68.46       70.28      1.79 o 
  -5  -1   4        3.74        2.98      1.26 o 
  -4  -1   4       26.84       31.33      1.36 o 
  -3  -1   4       83.16       65.58      3.11 o 
  -2  -1   4      438.31      445.71      5.63 o 
  -1  -1   4      964.77      920.10     10.60 o 
   0  -1   4      123.51      156.06      2.78 o 
   1  -1   4      291.81      285.85      3.37 o 
   2  -1   4        0.35       -0.17      0.43 o 
   3  -1   4      254.94      209.27      2.40 o 
   4  -1   4      155.54      143.74      2.39 o 
   5  -1   4       93.89      113.89      2.09 o 
   6  -1   4      367.89      355.81      5.57 o 
   7  -1   4      259.49      261.15      3.89 o 
   8  -1   4        7.76        8.63      1.07 o 
   9  -1   4       92.48       90.24      3.83 o 
  10  -1   4        3.34        0.98      3.17 o 
  11  -1   4        8.08        7.38      4.60 o 
  12  -1   4        1.08        1.61      3.03 o 
 -10   0   4       26.51       20.03      3.98 o 
  -9   0   4        0.02       -0.21      2.12 o 
  -8   0   4       45.59       40.16      2.92 o 
  -7   0   4        0.00       -0.26      0.92 o 
  -6   0   4      402.14      464.79      6.22 o 
  -5   0   4       50.09       39.78      1.59 o 
  -4   0   4      148.57      132.09      2.38 o 
  -3   0   4      166.65      146.74      2.19 o 
  -2   0   4     4898.14     4961.97     53.60 o 
  -1   0   4     2686.25     2734.46     29.85 o 
   0   0   4     2063.61     2023.60     25.83 o 
   1   0   4       14.92        6.18      0.43 o 
   2   0   4       35.32       28.51      1.06 o 
   3   0   4       13.14       23.59      0.75 o 
   4   0   4     3783.79     3982.08     49.79 o 
   5   0   4      158.91      196.99      2.56 o 
   6   0   4       64.93       62.28      1.41 o 
   7   0   4       88.32       93.14      2.32 o 
   8   0   4      148.82      166.40      3.42 o 
   9   0   4       12.65       12.44      1.81 o 
  10   0   4       34.46       42.60      4.04 o 
  11   0   4       21.67       26.25      4.71 o 
  12   0   4        2.48       -0.57      2.75 o 
 -10   1   4       11.00        8.94      3.70 o 
  -9   1   4        1.34       -1.14      2.00 o 
  -8   1   4      353.65      375.59      8.61 o 
  -7   1   4        4.08        7.71      1.46 o 
  -6   1   4       10.08        6.78      1.05 o 
  -5   1   4      975.68     1047.83     12.19 o 
  -4   1   4        0.10        0.59      0.61 o 
  -3   1   4     2330.48     2343.62     25.59 o 
  -2   1   4      191.20      139.15      2.66 o 
  -1   1   4      160.42      120.67      1.98 o 
   0   1   4      424.13      426.86      4.30 o 
   1   1   4      891.34      914.41      8.07 o 
   2   1   4     2323.97     2284.09     21.54 o 
   3   1   4      399.39      353.91      5.50 o 
   4   1   4      541.89      550.33      9.47 o 
   5   1   4       98.81      114.03      2.23 o 
   6   1   4        2.40        1.17      0.90 o 
   7   1   4      597.74      573.31      9.83 o 
   8   1   4        4.06        3.90      1.25 o 
   9   1   4        9.73        8.28      2.24 o 
  10   1   4       83.95       90.07      4.93 o 
  11   1   4       13.96       16.48      2.03 o 
  12   1   4        0.58       -0.03      2.69 o 
 -10   2   4       54.13       54.30      5.24 o 
  -9   2   4       10.92        9.48      2.53 o 
  -8   2   4      198.20      199.64      6.74 o 
  -7   2   4        8.92       15.41      1.66 o 
  -6   2   4       67.23       74.35      2.55 o 
  -5   2   4        0.55       -0.87      0.87 o 
  -4   2   4       95.12      109.02      2.37 o 
  -3   2   4       93.29       87.12      1.56 o 
  -2   2   4     1301.91     1469.24     16.56 o 
  -1   2   4      197.47      284.58      4.60 o 
   0   2   4       72.40       36.60      0.82 o 
   1   2   4     3423.54     3489.03     28.26 o 
   2   2   4      117.41       88.94      1.13 o 
   3   2   4     2975.82     2925.40     38.76 o 
   4   2   4     1624.43     1771.53     28.46 o 
   5   2   4      111.81      100.40      3.00 o 
   6   2   4       94.17       83.49      2.97 o 
   7   2   4      403.90      364.46      6.45 o 
   8   2   4        1.26        0.40      1.08 o 
   9   2   4       83.18       90.19      4.23 o 
  10   2   4        0.16        4.20      2.18 o 
  11   2   4        0.42        0.00      2.43 o 
  -9   3   4       14.16       10.42      2.50 o 
  -8   3   4      151.45      158.28      5.48 o 
  -7   3   4      109.99       98.12      2.35 o 
  -6   3   4       15.36       19.23      1.13 o 
  -5   3   4       14.71       15.74      0.93 o 
  -4   3   4     1738.69     1767.96     20.12 o 
  -3   3   4       44.41       49.73      2.02 o 
  -2   3   4       23.75       21.09      1.67 o 
  -1   3   4        0.65        0.20      0.28 o 
   0   3   4        0.08        5.25      0.35 o 
   1   3   4     2653.19     2539.10     18.79 o 
   2   3   4     1680.45     1568.99     12.68 o 
   3   3   4      101.94      119.32      2.29 o 
   4   3   4       13.20       19.92      1.72 o 
   7   3   4      251.55      228.09      6.07 o 
   8   3   4      109.31      117.87      2.84 o 
   9   3   4      122.64      130.60      4.68 o 
  10   3   4       10.51       11.82      2.43 o 
  11   3   4        0.24       -1.30      2.24 o 
  -9   4   4        1.20        0.55      2.08 o 
  -8   4   4        0.81        1.13      2.05 o 
  -7   4   4       16.88       20.36      1.28 o 
  -6   4   4       87.59       92.77      2.16 o 
  -5   4   4      292.15      286.12      3.87 o 
  -4   4   4       33.11       25.80      0.97 o 
  -3   4   4       18.50       23.49      1.20 o 
  -2   4   4        9.97       17.94      0.89 o 
  -1   4   4       19.19       19.46      1.45 o 
   0   4   4     1968.08     1971.93     14.71 o 
   1   4   4     3235.30     3472.77     24.16 o 
   2   4   4     1242.87     1162.61      9.50 o 
   3   4   4      200.35      219.65      2.72 o 
   4   4   4     1228.92     1245.34     14.69 o 
   5   4   4        1.24        2.31      1.77 o 
   6   4   4        4.22        2.97      2.43 o 
   7   4   4        2.15        1.36      2.18 o 
   8   4   4       81.53       72.22      2.91 o 
   9   4   4      101.50      110.00      4.08 o 
  10   4   4        3.75        1.83      1.93 o 
  11   4   4        3.34        3.89      2.09 o 
  -9   5   4        0.71        3.82      3.00 o 
  -8   5   4      120.29      133.75      6.05 o 
  -7   5   4       28.36       21.78      1.55 o 
  -6   5   4        0.40       -0.10      0.88 o 
  -5   5   4      112.52      134.11      2.61 o 
  -4   5   4       11.47       11.46      0.83 o 
  -3   5   4      506.77      529.37      6.36 o 
  -2   5   4      590.72      551.57      5.32 o 
  -1   5   4      216.17      214.70      2.34 o 
   0   5   4       29.67       19.05      0.65 o 
   1   5   4      653.80      619.73      4.75 o 
   2   5   4      125.64      111.11      1.23 o 
   3   5   4        6.76       -0.63      0.77 o 
   4   5   4     1904.92     1900.03     25.47 o 
   5   5   4       20.34       21.06      3.26 o 
   6   5   4      274.21      258.54      5.25 o 
   7   5   4       28.86       28.72      3.76 o 
   8   5   4        0.03       -1.77      2.43 o 
   9   5   4        0.17       -1.58      1.58 o 
  10   5   4        6.98        5.72      2.02 o 
  11   5   4        4.21        3.10      2.05 o 
  -9   6   4        1.01       -0.54      3.03 o 
  -8   6   4       72.74       65.15      4.05 o 
  -7   6   4       28.22       23.84      1.90 o 
  -6   6   4        5.52        3.52      0.87 o 
  -5   6   4      151.11      170.66      2.96 o 
  -4   6   4       56.29       66.51      1.97 o 
  -3   6   4       10.91        6.74      1.02 o 
  -2   6   4       31.80       28.17      2.32 o 
  -1   6   4      753.27      783.41      7.30 o 
   0   6   4      580.50      597.30      5.32 o 
   1   6   4      373.87      337.38      3.28 o 
   2   6   4      871.53     1069.99      9.08 o 
   3   6   4        1.41        3.20      0.58 o 
   4   6   4     2162.76     2121.90     21.38 o 
   5   6   4      211.70      197.21      3.10 o 
   6   6   4       27.74       31.71      4.41 o 
   7   6   4       24.23       27.99      3.54 o 
   8   6   4        0.03       -0.75      0.93 o 
   9   6   4        0.09        0.22      2.51 o 
  10   6   4        5.43        9.04      2.12 o 
  -9   7   4       17.58       22.02      4.42 o 
  -8   7   4       17.29       20.34      5.99 o 
  -7   7   4       10.67       16.93      2.24 o 
  -6   7   4        5.50        3.76      0.94 o 
  -5   7   4       20.68       24.08      1.51 o 
  -4   7   4       49.85       63.79      2.06 o 
  -3   7   4       43.72       43.52      1.91 o 
  -2   7   4      306.02      314.46      4.93 o 
  -1   7   4     2249.26     2231.18     17.96 o 
   0   7   4      448.75      448.48      4.31 o 
   1   7   4      282.47      276.04      2.93 o 
   2   7   4      509.49      489.25      4.53 o 
   3   7   4       13.01        5.76      0.92 o 
   4   7   4      429.85      425.56      5.09 o 
   5   7   4       15.12       18.99      1.28 o 
   6   7   4      172.64      174.88      3.08 o 
   7   7   4        3.67        3.19      0.99 o 
   8   7   4        0.89       -0.22      1.03 o 
   9   7   4        0.43        1.50      1.37 o 
  10   7   4        5.45        8.26      2.89 o 
  -9   8   4        7.39       13.05      4.20 o 
  -8   8   4        7.06       10.65      3.76 o 
  -7   8   4       46.30       38.27      2.70 o 
  -6   8   4       43.28       36.75      1.92 o 
  -5   8   4       24.82       13.61      1.37 o 
  -4   8   4      150.58      162.36      4.96 o 
  -3   8   4      222.67      261.73      4.14 o 
  -2   8   4       54.11       39.73      1.70 o 
  -1   8   4      445.01      441.53      4.44 o 
   0   8   4      130.54      148.04      2.10 o 
   1   8   4      184.33      182.07      2.34 o 
   2   8   4      132.05      121.60      1.92 o 
   3   8   4      127.08      101.61      1.60 o 
   4   8   4        6.02        7.82      0.94 o 
   5   8   4      193.43      178.62      3.35 o 
   6   8   4       17.08       22.77      1.38 o 
   7   8   4       78.23       70.08      2.20 o 
   8   8   4        3.13        1.54      1.18 o 
   9   8   4        4.71        4.35      1.28 o 
  10   8   4        1.28        2.64      1.84 o 
  -9   9   4        0.48        5.18      3.85 o 
  -8   9   4        6.18        3.41      3.54 o 
  -7   9   4       34.00       29.41      4.45 o 
  -6   9   4        5.81        8.28      2.09 o 
  -5   9   4        4.95        3.51      1.29 o 
  -4   9   4        3.42        2.93      1.03 o 
  -3   9   4       23.25       20.99      1.44 o 
  -2   9   4      101.69      100.00      2.57 o 
  -1   9   4       51.42       44.91      1.41 o 
   0   9   4       19.13       20.73      0.99 o 
   1   9   4       26.51       23.43      1.01 o 
   2   9   4       27.75       27.10      1.11 o 
   3   9   4       65.12       49.69      1.32 o 
   4   9   4      142.31      163.12      2.91 o 
   5   9   4      237.05      249.54      3.66 o 
   6   9   4        0.79       -1.13      1.18 o 
   7   9   4       11.06        5.99      1.32 o 
   8   9   4        8.04       13.75      1.52 o 
   9   9   4        0.30       -0.46      1.28 o 
  10   9   4        3.74        0.55      1.77 o 
  11   9   4        0.40       -1.93      3.79 o 
  -9  10   4        0.09        1.48      4.04 o 
  -8  10   4        0.00       -2.37      3.06 o 
  -7  10   4        3.80        5.69      3.76 o 
  -6  10   4       14.89       15.10      4.14 o 
  -5  10   4        7.34        7.12      1.91 o 
  -4  10   4        7.17        3.66      1.31 o 
  -3  10   4        1.22        1.62      1.18 o 
  -2  10   4       20.37       14.71      1.26 o 
  -1  10   4        9.40        6.57      0.95 o 
   0  10   4       13.80       15.53      1.03 o 
   1  10   4      141.67      131.24      2.23 o 
   2  10   4      350.27      339.02      3.95 o 
   3  10   4        0.22       -0.74      0.74 o 
   4  10   4       29.00       24.73      1.46 o 
   5  10   4        3.67        4.05      1.05 o 
   6  10   4       13.08        9.34      1.48 o 
   7  10   4        5.15        7.41      1.69 o 
   8  10   4       21.01       21.45      1.82 o 
   9  10   4        0.37        1.43      1.42 o 
  10  10   4        8.51        6.03      4.49 o 
  11  10   4        7.41       11.15      5.05 o 
  -9  11   4        7.93        9.26      4.83 o 
  -8  11   4        0.40       -3.32      3.32 o 
  -7  11   4        4.29       -0.28      3.60 o 
  -6  11   4       30.70       31.43      4.77 o 
  -5  11   4       23.83       19.21      4.04 o 
  -4  11   4      252.50      237.94     10.68 o 
  -3  11   4        0.10        0.83      1.35 o 
  -2  11   4       31.81       30.26      1.81 o 
  -1  11   4       23.17       21.64      1.65 o 
   0  11   4       70.45       72.18      1.96 o 
   1  11   4        3.44        2.43      1.08 o 
   2  11   4      133.32      137.75      2.49 o 
   3  11   4       12.10        9.74      1.21 o 
   4  11   4        8.70        3.50      1.28 o 
   5  11   4        0.07       -1.09      1.09 o 
   6  11   4       45.45       49.74      2.89 o 
   7  11   4        0.41        0.43      1.59 o 
   8  11   4       10.54        7.41      1.75 o 
   9  11   4        4.67        8.16      1.83 o 
  10  11   4        4.25        4.04      4.45 o 
  11  11   4        2.70        0.38      4.64 o 
  -8  12   4       21.86       37.47      6.19 o 
  -7  12   4        0.56       -0.70      3.35 o 
  -6  12   4        3.56        6.41      3.89 o 
  -5  12   4       60.15       65.77      6.76 o 
  -4  12   4        5.22        9.79      3.54 o 
  -3  12   4        1.83        6.13      3.60 o 
  -2  12   4        0.62       -1.24      1.24 o 
  -1  12   4        2.92        1.90      1.13 o 
   0  12   4       78.20       86.18      2.50 o 
   1  12   4      197.00      211.34      3.38 o 
   2  12   4      141.57      148.37      3.51 o 
   3  12   4      206.00      220.27      4.13 o 
   4  12   4       46.29       47.48      2.31 o 
   5  12   4       95.24      112.52      2.92 o 
   6  12   4       23.15       24.13      1.64 o 
   7  12   4        7.27        6.69      1.80 o 
   8  12   4        6.93       10.34      1.88 o 
   9  12   4        5.30        1.91      2.50 o 
  10  12   4        2.51        0.22      4.39 o 
  -8  13   4       10.04        2.78      4.93 o 
  -7  13   4       11.87       17.47      5.31 o 
  -6  13   4        0.90       -3.03      3.76 o 
  -5  13   4        0.21       -0.19      3.29 o 
  -4  13   4        0.09       -2.40      3.44 o 
  -3  13   4        8.19        9.41      4.01 o 
  -2  13   4       29.78       25.58      2.39 o 
  -1  13   4       26.78       29.80      1.77 o 
   0  13   4       13.57       11.62      1.46 o 
   1  13   4       81.76       82.39      2.42 o 
   2  13   4        0.83       -0.24      1.48 o 
   3  13   4       23.56       25.71      2.37 o 
   4  13   4       65.92       70.29      2.73 o 
   5  13   4       25.95       26.49      1.89 o 
   6  13   4        0.14       -1.28      1.28 o 
   7  13   4       10.53        8.83      1.99 o 
   8  13   4       12.61        6.81      2.14 o 
   9  13   4        0.64       -1.55      3.92 o 
  10  13   4        4.47       -2.62      4.23 o 
  -7  14   4       10.38       15.70      5.56 o 
  -6  14   4        1.81        9.22      4.77 o 
  -5  14   4        0.01       -2.09      3.70 o 
  -4  14   4       12.40       24.33      4.74 o 
  -3  14   4        4.51        7.16      2.25 o 
  -2  14   4       48.29       40.88      2.78 o 
  -1  14   4        7.94        6.10      2.11 o 
   0  14   4       35.47       31.78      2.81 o 
   1  14   4       77.45       76.41      3.32 o 
   2  14   4       94.01       96.05      3.65 o 
   3  14   4       12.68        9.55      1.89 o 
   4  14   4       21.56       25.65      2.08 o 
   5  14   4        0.11       -0.44      1.50 o 
   6  14   4        3.36        2.35      1.49 o 
   7  14   4        0.73       -0.05      2.15 o 
   8  14   4       22.02       18.54      5.18 o 
   9  14   4       12.04       16.74      5.24 o 
  -6  15   4        0.43        1.77      4.58 o 
  -5  15   4        0.66       -3.89      3.89 o 
  -4  15   4        1.46        0.70      4.14 o 
  -3  15   4        0.08        2.09      3.60 o 
  -2  15   4        0.05       -1.11      1.85 o 
  -1  15   4        3.68        2.52      2.07 o 
   0  15   4        0.37       -0.76      2.17 o 
   1  15   4       14.40       16.28      2.54 o 
   2  15   4       17.38       12.74      3.20 o 
   3  15   4        4.09        0.02      3.06 o 
   4  15   4      105.01      108.50      4.06 o 
   5  15   4        6.72        9.52      2.32 o 
   6  15   4       12.62        9.33      2.79 o 
   7  15   4       13.14       17.31      4.36 o 
   8  15   4       18.02       24.17      5.75 o 
  -5  16   4       11.21       11.25      5.34 o 
  -4  16   4        3.50        4.14      4.68 o 
  -3  16   4        0.16        4.52      4.01 o 
  -2  16   4        4.90        6.09      2.32 o 
  -1  16   4       27.70       34.59      3.06 o 
   0  16   4        0.89       -1.36      2.14 o 
   1  16   4        0.61       -0.66      2.33 o 
   2  16   4        8.97        8.53      2.53 o 
   3  16   4        0.38       -0.54      2.30 o 
   4  16   4       20.73       18.72      3.11 o 
   5  16   4        5.03        3.14      2.76 o 
   6  16   4        0.16        0.90      2.46 o 
   7  16   4        3.68       -1.26      4.45 o 
  -3  17   4        0.15       -1.61      4.61 o 
  -2  17   4       11.94       21.48      5.75 o 
  -1  17   4        5.97        9.09      3.20 o 
   0  17   4        1.49        5.82      2.61 o 
   1  17   4        4.26       11.78      3.22 o 
   2  17   4        6.90        2.00      3.04 o 
   3  17   4       40.43       44.32      4.18 o 
   4  17   4        0.64       -2.20      2.78 o 
   5  17   4        2.66       -0.31      2.78 o 
   0  18   4       23.95       38.40      4.14 o 
   1  18   4       11.34       14.34      3.48 o 
   2  18   4        1.80       -0.10      2.91 o 
   3  18   4        8.97        6.14      3.28 o 
  -1 -16   5        0.00       -2.59      5.12 o 
   0 -16   5        0.46        6.82      5.50 o 
  -4 -15   5        6.02        5.49      3.29 o 
  -3 -15   5        4.66        4.29      3.63 o 
  -2 -15   5        0.02       -0.35      4.71 o 
  -1 -15   5        4.14       -4.23      4.23 o 
   0 -15   5        0.83       -0.51      4.96 o 
   1 -15   5        5.69        0.57      4.83 o 
   2 -15   5        4.21        1.90      5.15 o 
   3 -15   5        0.30       -0.95      5.56 o 
  -6 -14   5       12.82       12.79      3.49 o 
  -5 -14   5        5.84        6.07      3.51 o 
  -4 -14   5       14.13       17.88      3.11 o 
  -3 -14   5        0.98       -0.99      2.99 o 
  -2 -14   5       24.59       28.78      4.02 o 
  -1 -14   5        0.50        1.33      4.45 o 
   0 -14   5        0.15       -4.11      4.11 o 
   1 -14   5        0.00       -0.82      4.55 o 
   2 -14   5       39.43       49.16      6.48 o 
   3 -14   5        6.71        7.23      4.77 o 
   4 -14   5       56.40       55.57      7.61 o 
   5 -14   5        9.33        3.16      5.43 o 
  -7 -13   5        8.53        7.44      3.25 o 
  -6 -13   5        0.10       -1.01      2.84 o 
  -5 -13   5        1.45       -1.91      2.49 o 
  -4 -13   5        1.76       -0.35      2.22 o 
  -3 -13   5        2.84        4.33      3.66 o 
  -2 -13   5        1.22       -2.74      2.74 o 
  -1 -13   5        0.00       -1.14      2.82 o 
   0 -13   5        9.75       18.82      3.26 o 
   1 -13   5        7.66        6.73      4.64 o 
   2 -13   5        0.03       -3.41      4.20 o 
   3 -13   5       20.92       18.48      4.99 o 
   4 -13   5        3.27       -3.03      3.98 o 
   5 -13   5        4.30        0.85      4.77 o 
   6 -13   5        0.27       -4.30      4.30 o 
  -8 -12   5        5.04       -0.03      4.26 o 
  -7 -12   5        2.12        2.86      2.80 o 
  -6 -12   5      106.52      112.46      6.40 o 
  -5 -12   5        3.65        6.77      2.93 o 
  -4 -12   5       13.49       10.14      3.03 o 
  -3 -12   5       15.12       18.62      3.35 o 
  -2 -12   5        1.24        1.51      4.88 o 
  -1 -12   5       49.59       46.57      4.10 o 
   0 -12   5       22.21       28.35      3.09 o 
   1 -12   5       11.70        8.78      4.09 o 
   2 -12   5        9.90        9.57      4.52 o 
   3 -12   5       74.29       64.64      6.82 o 
   4 -12   5       10.89        6.29      4.68 o 
   5 -12   5        1.74       -4.17      4.17 o 
   6 -12   5        3.64       -2.21      4.23 o 
   7 -12   5       12.59       20.28      5.81 o 
  -9 -11   5        7.12        6.79      4.77 o 
  -8 -11   5        0.10       -3.60      3.60 o 
  -7 -11   5       13.89       11.63      2.94 o 
  -6 -11   5       17.68       11.54      2.88 o 
  -5 -11   5        1.92        4.25      2.45 o 
  -4 -11   5        1.26       -0.84      2.68 o 
  -3 -11   5        0.19        0.34      1.72 o 
  -2 -11   5       66.08       61.30      2.74 o 
  -1 -11   5       58.25       60.27      3.03 o 
   0 -11   5        0.02       -0.41      2.19 o 
   1 -11   5        5.87        5.93      2.30 o 
   2 -11   5        2.73        5.30      2.13 o 
   3 -11   5        1.56        3.60      4.20 o 
   4 -11   5       17.69       16.21      4.71 o 
   5 -11   5        0.28       -1.83      3.38 o 
   6 -11   5        8.15        3.73      4.52 o 
   7 -11   5        1.81        4.42      4.55 o 
   8 -11   5       93.42      115.88      8.94 o 
  -9 -10   5        3.29        2.12      4.33 o 
  -8 -10   5        0.50        3.95      4.26 o 
  -7 -10   5       34.02       39.65      5.59 o 
  -6 -10   5       12.59       11.35      2.82 o 
  -5 -10   5        0.11       -0.20      2.25 o 
  -4 -10   5        7.74        6.01      2.14 o 
  -3 -10   5       22.15       15.31      1.70 o 
  -2 -10   5       11.05       10.11      1.65 o 
  -1 -10   5       12.75        9.02      1.43 o 
   0 -10   5        2.08        3.68      1.30 o 
   1 -10   5       63.42       61.09      2.32 o 
   2 -10   5        0.44       -1.25      1.25 o 
   3 -10   5       76.46       80.22      4.53 o 
   4 -10   5      155.85      148.38      8.94 o 
   5 -10   5       54.61       59.52      6.13 o 
   6 -10   5       10.90        9.92      3.95 o 
   7 -10   5        6.23        7.77      4.17 o 
   8 -10   5       16.08       24.07      5.59 o 
 -10  -9   5        0.43        5.05      4.45 o 
  -9  -9   5        0.74        0.85      4.14 o 
  -8  -9   5        0.01       -1.30      3.35 o 
  -7  -9   5       13.07       14.08      3.04 o 
  -6  -9   5       74.15       74.98      4.62 o 
  -5  -9   5       16.00       19.79      2.26 o 
  -4  -9   5      247.91      228.60      4.11 o 
  -3  -9   5       64.54       56.15      2.51 o 
  -2  -9   5        0.11       -1.20      1.20 o 
  -1  -9   5       87.35       81.83      2.40 o 
   0  -9   5        5.45        5.02      1.18 o 
   1  -9   5      185.24      172.22      3.38 o 
   2  -9   5        3.87        1.66      1.20 o 
   3  -9   5       46.64       46.52      2.75 o 
   4  -9   5        0.07       -1.39      1.39 o 
   5  -9   5      210.97      209.90      5.08 o 
   6  -9   5       18.17       20.28      4.49 o 
   7  -9   5        6.95        7.42      3.82 o 
   8  -9   5        0.45        2.09      3.70 o 
 -10  -8   5       60.19       60.97      6.35 o 
  -9  -8   5       27.91       26.57      4.87 o 
  -8  -8   5        0.17       -0.62      2.49 o 
  -7  -8   5       59.35       61.80      4.27 o 
  -6  -8   5      126.45      128.12      4.04 o 
  -5  -8   5       33.42       28.94      2.30 o 
  -4  -8   5       38.94       33.31      1.84 o 
  -3  -8   5        3.99        0.62      1.32 o 
  -2  -8   5      201.50      182.53      3.53 o 
  -1  -8   5      234.08      226.78      3.93 o 
   0  -8   5       11.89       12.79      1.29 o 
   1  -8   5        0.06       -0.18      0.96 o 
   2  -8   5        2.28        1.17      0.93 o 
   3  -8   5       65.68       61.28      1.96 o 
   4  -8   5      277.47      277.36      4.80 o 
   5  -8   5        0.35       -0.82      1.44 o 
   6  -8   5       11.72       10.93      1.98 o 
   7  -8   5        9.23        6.19      2.51 o 
   8  -8   5        2.32        1.64      3.57 o 
 -11  -7   5        0.01       -2.27      4.04 o 
 -10  -7   5        4.50       10.36      4.23 o 
  -9  -7   5        0.01        0.54      3.48 o 
  -8  -7   5       15.37       19.59      3.05 o 
  -7  -7   5       17.05       20.36      4.03 o 
  -6  -7   5        6.01        7.36      2.36 o 
  -5  -7   5        0.60        1.19      1.18 o 
  -4  -7   5      125.04      105.81      2.66 o 
  -3  -7   5       68.68       59.67      2.27 o 
  -2  -7   5       79.47       73.57      2.26 o 
  -1  -7   5       47.16       47.41      1.99 o 
   0  -7   5        0.63       -0.13      0.75 o 
   1  -7   5       39.35       33.53      1.96 o 
   2  -7   5        8.11        2.03      0.85 o 
   3  -7   5      491.05      483.24      6.41 o 
   4  -7   5       71.31       77.72      2.64 o 
   5  -7   5      659.45      628.94      8.11 o 
   6  -7   5       69.60       60.21      2.95 o 
   7  -7   5        0.61       -1.80      1.80 o 
   8  -7   5        0.00       -2.18      2.81 o 
 -11  -6   5        0.00       -1.83      4.04 o 
 -10  -6   5        8.25        5.84      4.17 o 
  -9  -6   5        6.58       12.34      2.70 o 
  -8  -6   5      106.17      114.70     10.43 o 
  -7  -6   5       32.91       31.17      2.98 o 
  -6  -6   5       35.35       30.80      2.75 o 
  -5  -6   5       33.73       38.18      1.77 o 
  -4  -6   5     1000.93     1025.06     12.44 o 
  -3  -6   5        8.19       13.08      1.25 o 
  -2  -6   5        9.75        6.19      1.06 o 
  -1  -6   5       41.90       39.90      1.68 o 
   0  -6   5       81.84       69.58      2.28 o 
   1  -6   5        0.24       -0.83      0.83 o 
   2  -6   5       77.91       71.21      1.72 o 
   3  -6   5      107.28      121.12      2.75 o 
   4  -6   5      513.99      521.63      6.67 o 
   5  -6   5       19.30       17.89      3.04 o 
   6  -6   5      127.44      112.18      3.58 o 
   7  -6   5        2.82        0.74      1.73 o 
   8  -6   5       32.22       30.15      2.52 o 
   9  -6   5       19.00       29.25      4.45 o 
 -11  -5   5        1.63       -0.41      3.66 o 
 -10  -5   5        3.68        5.28      3.60 o 
  -9  -5   5        0.87        2.79      2.38 o 
  -8  -5   5       43.39       41.73      2.78 o 
  -7  -5   5        1.36        5.32      2.11 o 
  -6  -5   5        9.14       10.94      1.54 o 
  -5  -5   5        0.72        1.86      1.02 o 
  -4  -5   5       32.55       37.46      1.85 o 
  -3  -5   5       72.82       69.67      2.26 o 
  -2  -5   5       74.42       63.85      1.96 o 
  -1  -5   5      826.67      770.10      8.64 o 
   0  -5   5       67.43       72.61      2.17 o 
   1  -5   5       31.06       32.94      1.61 o 
   2  -5   5       92.07       94.82      1.83 o 
   3  -5   5      107.59      113.83      2.23 o 
   4  -5   5      400.59      383.71      4.68 o 
   5  -5   5      241.13      236.07      3.50 o 
   6  -5   5      167.52      178.18      3.78 o 
   7  -5   5       18.50       14.97      1.37 o 
   8  -5   5        5.20        5.85      1.97 o 
   9  -5   5        1.31        0.00      2.20 o 
  10  -5   5        0.13        1.36      3.41 o 
 -11  -4   5        6.12        2.65      3.85 o 
 -10  -4   5       13.98       15.45      2.77 o 
  -9  -4   5       15.28       18.33      2.63 o 
  -8  -4   5       12.79       14.13      1.95 o 
  -7  -4   5       32.59       33.58      2.17 o 
  -6  -4   5      385.01      392.95      5.58 o 
  -5  -4   5      410.40      405.81      5.70 o 
  -4  -4   5       49.49       48.20      1.96 o 
  -3  -4   5      787.65      810.82      9.93 o 
  -2  -4   5      620.53      579.73      7.47 o 
  -1  -4   5     1017.54     1039.26     11.03 o 
   0  -4   5     1914.69     1950.75     41.27 o 
   1  -4   5     2145.74     2342.95     23.44 o 
   2  -4   5        2.99       -0.77      0.77 o 
   3  -4   5       23.54       18.00      0.99 o 
   4  -4   5      104.68       99.71      2.02 o 
   5  -4   5      253.34      266.80      3.55 o 
   6  -4   5      763.32      743.79      7.81 o 
   7  -4   5       57.94       50.61      2.31 o 
   8  -4   5       75.98       67.41      3.16 o 
   9  -4   5      233.68      223.44      6.62 o 
  10  -4   5       22.68       23.41      2.83 o 
  11  -4   5        3.80        6.76      3.95 o 
 -11  -3   5        2.94        5.05      3.73 o 
 -10  -3   5        9.00        6.78      2.53 o 
  -9  -3   5       43.89       45.94      3.30 o 
  -8  -3   5      112.09      110.89      3.63 o 
  -7  -3   5       78.09       61.78      2.76 o 
  -6  -3   5      250.83      260.59      4.15 o 
  -5  -3   5       99.07       99.03      2.40 o 
  -4  -3   5      596.98      568.05      8.41 o 
  -3  -3   5        0.74        0.64      0.90 o 
  -2  -3   5      260.43      275.79      4.12 o 
  -1  -3   5      113.58      123.86      2.75 o 
   0  -3   5     1865.35     2095.79     19.06 o 
   1  -3   5      892.36      891.97      8.69 o 
   2  -3   5     2387.13     2414.44     21.80 o 
   3  -3   5        0.01       -0.60      0.60 o 
   4  -3   5      299.30      276.57      3.39 o 
   5  -3   5       98.49       97.70      2.40 o 
   6  -3   5      361.50      368.82      5.49 o 
   7  -3   5        6.13        4.92      1.32 o 
   8  -3   5      462.25      457.31      7.85 o 
   9  -3   5        0.00        1.23      2.14 o 
  10  -3   5        1.42       -1.63      2.10 o 
  11  -3   5        3.86        2.40      2.48 o 
 -10  -2   5        3.62        0.47      2.19 o 
  -9  -2   5        2.73        0.94      2.20 o 
  -8  -2   5       16.31       22.60      2.01 o 
  -7  -2   5        1.75       -0.43      1.47 o 
  -6  -2   5        3.04        3.12      0.91 o 
  -5  -2   5      534.87      505.42      5.96 o 
  -4  -2   5      672.05      614.32      7.63 o 
  -3  -2   5        0.66       -0.82      0.82 o 
  -2  -2   5       12.76       12.39      0.92 o 
  -1  -2   5        6.88        0.92      0.58 o 
   0  -2   5        0.07       -0.38      0.38 o 
   1  -2   5      389.57      382.05      4.55 o 
   2  -2   5      734.89      746.40      8.00 o 
   3  -2   5        2.57        0.13      0.64 o 
   4  -2   5       13.40       11.47      1.12 o 
   5  -2   5      184.61      183.13      3.11 o 
   6  -2   5       20.33       23.45      1.30 o 
   7  -2   5       30.14       23.74      1.35 o 
   8  -2   5      153.14      143.57      3.84 o 
   9  -2   5       20.11       19.76      2.36 o 
  10  -2   5        5.88        4.66      2.14 o 
  11  -2   5        0.01       -2.05      2.05 o 
  12  -2   5        0.10       -2.02      3.25 o 
 -10  -1   5        0.66       -3.06      3.06 o 
  -9  -1   5      100.61      102.25      3.78 o 
  -8  -1   5        1.12        1.31      1.59 o 
  -7  -1   5      234.76      218.94      3.92 o 
  -6  -1   5        0.83        3.70      0.94 o 
  -5  -1   5       92.70      102.47      2.16 o 
  -4  -1   5       18.63       18.23      1.14 o 
  -3  -1   5     1839.25     1874.70     29.18 o 
  -2  -1   5      389.03      405.24      5.34 o 
  -1  -1   5     1140.34     1097.51     12.63 o 
   0  -1   5       92.97       90.36      2.13 o 
   1  -1   5     4708.54     4759.37     45.90 o 
   2  -1   5       56.10       65.99      1.20 o 
   3  -1   5     3951.59     4141.46     37.51 o 
   4  -1   5      440.50      442.55      5.10 o 
   5  -1   5        8.58        7.06      0.79 o 
   6  -1   5      363.87      337.69      5.43 o 
   7  -1   5       82.70       76.51      1.93 o 
   8  -1   5      232.58      221.35      3.60 o 
   9  -1   5      308.21      309.76      6.88 o 
  10  -1   5       12.25       11.00      2.07 o 
  11  -1   5       61.16       68.11      5.62 o 
  12  -1   5        0.16        1.07      2.97 o 
 -10   0   5       13.15       14.66      3.85 o 
  -9   0   5       21.13       15.98      2.84 o 
  -8   0   5        3.20       -1.55      1.55 o 
  -7   0   5      539.12      549.66      6.58 o 
  -6   0   5       38.04       41.56      1.82 o 
  -5   0   5      266.33      297.71      4.41 o 
  -4   0   5       27.23       24.14      1.20 o 
  -3   0   5      972.06      973.33     13.20 o 
  -2   0   5       79.73       65.40      1.68 o 
  -1   0   5      591.49      651.70      7.81 o 
   0   0   5     3752.84     3739.71     43.41 o 
   1   0   5       85.98       94.50      1.52 o 
   2   0   5     5212.48     5263.40     48.36 o 
   3   0   5      796.23      786.94      8.26 o 
   4   0   5     1158.18     1189.61     13.77 o 
   5   0   5      162.90      161.13      2.46 o 
   6   0   5       16.72       16.51      0.90 o 
   7   0   5        9.81       11.83      1.12 o 
   8   0   5        0.18        0.37      1.12 o 
   9   0   5        1.96       -0.55      1.50 o 
  10   0   5        8.92        6.18      2.34 o 
  11   0   5        7.82       10.40      2.07 o 
  12   0   5        0.95        2.97      2.87 o 
  -9   1   5        0.17       -0.55      2.00 o 
  -8   1   5      100.41      103.04      6.98 o 
  -7   1   5        5.81        4.22      1.62 o 
  -6   1   5      135.95      150.23      3.01 o 
  -5   1   5       38.16       40.53      1.57 o 
  -4   1   5       25.01       28.45      1.36 o 
  -3   1   5        0.28        0.42      0.58 o 
  -2   1   5     1208.15     1298.91     20.66 o 
  -1   1   5      123.45      149.86      4.31 o 
   0   1   5      140.94       97.47      1.57 o 
   1   1   5     1471.88     1346.58     14.89 o 
   2   1   5      818.45      889.62      8.55 o 
   3   1   5      115.71       97.26      1.96 o 
   4   1   5     2248.92     2317.75     26.74 o 
   5   1   5      394.19      428.92      7.83 o 
   6   1   5       17.46       20.75      1.52 o 
   7   1   5       16.23       13.76      1.02 o 
   8   1   5       34.32       33.04      1.70 o 
   9   1   5       53.73       49.32      2.56 o 
  10   1   5        1.42       -0.77      1.56 o 
  11   1   5        4.53        5.16      2.02 o 
  -9   2   5        2.09        5.94      2.30 o 
  -8   2   5       18.54       22.01      2.74 o 
  -7   2   5      127.89      137.65      3.87 o 
  -6   2   5      315.31      308.33      5.67 o 
  -5   2   5       64.60       52.59      2.25 o 
  -4   2   5      178.54      143.66      2.32 o 
  -3   2   5       16.75       24.79      0.91 o 
  -2   2   5       45.30       36.21      1.33 o 
  -1   2   5      800.36      816.18     11.19 o 
   0   2   5       59.34       51.33      1.03 o 
   1   2   5     1768.01     1836.98     14.76 o 
   2   2   5      507.41      506.53      4.37 o 
   3   2   5      855.35      853.42      8.36 o 
   4   2   5        3.66        6.62      0.80 o 
   5   2   5      310.39      300.14      5.98 o 
   6   2   5        0.86        1.96      1.01 o 
   7   2   5       16.25       15.15      1.13 o 
   8   2   5      202.10      181.96      3.96 o 
   9   2   5       40.21       40.40      3.25 o 
  10   2   5        0.48       -1.36      2.15 o 
  11   2   5        1.76        3.75      1.69 o 
  -9   3   5       13.73       11.08      2.49 o 
  -8   3   5      205.88      214.71     11.80 o 
  -7   3   5       37.16       37.70      2.33 o 
  -6   3   5       49.78       54.60      2.26 o 
  -5   3   5        7.71       18.07      1.35 o 
  -4   3   5      105.24      121.07      2.66 o 
  -3   3   5        1.33       -0.72      0.72 o 
  -2   3   5        8.85       12.58      0.86 o 
  -1   3   5        1.07        4.60      0.44 o 
   0   3   5      565.96      545.46      5.10 o 
   1   3   5      934.31      956.98      7.39 o 
   2   3   5     3022.56     2837.21     24.19 o 
   3   3   5       15.85       22.95      1.35 o 
   4   3   5     1239.28     1220.73     17.68 o 
   5   3   5      265.81      248.31      8.85 o 
   8   3   5        9.39        9.19      1.42 o 
   9   3   5       19.66       19.08      2.09 o 
  10   3   5       88.16      105.67      4.58 o 
  11   3   5        1.30       -0.28      2.05 o 
  -9   4   5       15.81       13.77      3.79 o 
  -8   4   5       16.81       19.07      4.42 o 
  -7   4   5       13.80       11.79      1.84 o 
  -6   4   5      241.40      250.18      5.18 o 
  -5   4   5      158.61      160.84      3.86 o 
  -4   4   5       20.22       31.31      1.59 o 
  -3   4   5      370.09      393.47      5.57 o 
  -2   4   5      102.29      119.82      2.20 o 
  -1   4   5        9.75       24.84      1.01 o 
   0   4   5     1117.40     1266.74      9.67 o 
   1   4   5     1147.39     1233.87      9.85 o 
   2   4   5      430.95      407.61      3.09 o 
   3   4   5       14.38       10.42      0.53 o 
   4   4   5      574.20      576.29      7.39 o 
   5   4   5       53.57       32.45      2.51 o 
   6   4   5     1166.85     1106.66     30.39 o 
   9   4   5      112.07      116.19      3.98 o 
  10   4   5        4.16        3.98      1.86 o 
  11   4   5        2.30       -0.76      2.05 o 
  -9   5   5       45.72       43.18      5.02 o 
  -8   5   5        9.68       11.85      2.48 o 
  -7   5   5        0.71        2.81      1.70 o 
  -6   5   5       10.29        7.32      1.66 o 
  -5   5   5       69.51       76.60      2.93 o 
  -4   5   5        0.80       -0.19      0.97 o 
  -3   5   5      836.19      813.03     10.34 o 
  -2   5   5      166.97      186.95      2.95 o 
  -1   5   5        9.19        2.19      0.47 o 
   0   5   5       47.73       42.20      0.89 o 
   1   5   5      495.97      407.73      3.51 o 
   2   5   5      398.30      371.76      3.12 o 
   3   5   5       47.65       38.91      0.80 o 
   4   5   5     1153.64     1153.34     13.15 o 
   5   5   5        1.31        2.06      0.94 o 
   6   5   5       58.13       52.03      3.34 o 
   7   5   5        6.61        4.90      2.59 o 
  10   5   5        2.94        5.37      1.77 o 
  11   5   5        0.01       -1.86      1.86 o 
  -9   6   5        0.07        0.06      3.16 o 
  -8   6   5       12.74       11.62      2.45 o 
  -7   6   5        2.26        5.03      1.51 o 
  -6   6   5      266.09      255.11      6.09 o 
  -5   6   5        7.01        7.38      1.25 o 
  -4   6   5       11.18        8.52      1.10 o 
  -3   6   5      138.92      141.46      3.06 o 
  -2   6   5      914.75      889.11      9.67 o 
  -1   6   5       12.01       13.43      0.73 o 
   0   6   5       36.82       45.27      1.17 o 
   1   6   5      254.44      238.47      2.40 o 
   2   6   5      762.00      783.96      6.28 o 
   3   6   5        7.27        8.69      1.00 o 
   4   6   5     1807.14     1671.11     17.06 o 
   5   6   5      218.38      210.98      4.20 o 
   6   6   5        0.03       -1.19      1.42 o 
   7   6   5      106.98       93.52      4.63 o 
   8   6   5       12.19        7.26      6.18 o 
  10   6   5        1.98        4.17      1.74 o 
  -9   7   5       24.14       22.18      4.55 o 
  -8   7   5        0.71       -1.52      3.13 o 
  -7   7   5        1.11        1.16      1.73 o 
  -6   7   5        1.42        4.04      1.48 o 
  -5   7   5        8.63        8.15      1.29 o 
  -4   7   5       35.75       53.03      2.03 o 
  -3   7   5        1.55        1.57      0.66 o 
  -2   7   5       94.22       66.60      1.70 o 
  -1   7   5       18.04       22.47      1.12 o 
   0   7   5       81.43       82.12      1.49 o 
   1   7   5      201.01      196.23      2.33 o 
   2   7   5      520.60      549.29      4.99 o 
   3   7   5      578.47      585.05      6.66 o 
   4   7   5      107.89      121.29      2.11 o 
   5   7   5       43.30       46.09      1.63 o 
   6   7   5       33.98       39.03      2.80 o 
   7   7   5      166.26      180.99      3.13 o 
   8   7   5       11.77       13.42      2.83 o 
   9   7   5       26.03       30.87      1.62 o 
  10   7   5       18.48       29.16      7.36 o 
  11   7   5       12.88        9.10      4.68 o 
  -9   8   5        3.44        5.97      3.89 o 
  -8   8   5        3.38        1.20      3.48 o 
  -7   8   5        5.14       -2.34      2.34 o 
  -6   8   5       11.75       16.01      1.83 o 
  -5   8   5       34.62       37.35      1.84 o 
  -4   8   5        7.66        8.16      1.45 o 
  -3   8   5       63.52       58.75      1.72 o 
  -2   8   5       84.65      101.99      2.23 o 
  -1   8   5       38.95       39.68      1.35 o 
   0   8   5        1.02        1.58      0.63 o 
   1   8   5       50.43       83.90      1.88 o 
   2   8   5        0.12        1.46      0.71 o 
   3   8   5      638.10      639.03      6.56 o 
   4   8   5       85.99       92.95      1.97 o 
   5   8   5       12.49       13.99      1.29 o 
   6   8   5       83.49       90.12      2.31 o 
   7   8   5        0.00       -1.63      1.63 o 
   8   8   5        0.18        0.01      1.07 o 
   9   8   5        0.10       -0.40      1.12 o 
  10   8   5       26.74       31.96      3.76 o 
  -9   9   5        0.32        4.68      4.04 o 
  -8   9   5        6.94        7.68      3.95 o 
  -7   9   5        1.71       -0.38      2.91 o 
  -6   9   5       46.74       41.86      5.09 o 
  -5   9   5        1.64        1.62      1.42 o 
  -4   9   5        0.81        0.11      1.15 o 
  -3   9   5        0.51        0.60      1.14 o 
  -2   9   5      262.48      253.69      3.68 o 
  -1   9   5      277.98      294.13      3.69 o 
   0   9   5      252.30      250.24      3.05 o 
   1   9   5      571.98      670.44      6.24 o 
   2   9   5      107.92      123.74      1.94 o 
   3   9   5       78.37       73.43      1.46 o 
   4   9   5       17.66       16.35      1.18 o 
   5   9   5      195.07      190.93      3.67 o 
   6   9   5       11.72       18.95      1.50 o 
   7   9   5        4.81        2.32      1.19 o 
   8   9   5       14.50       15.01      1.76 o 
   9   9   5       17.80       18.28      1.57 o 
  10   9   5        2.02       -0.32      2.15 o 
  -9  10   5        0.24       -2.69      3.79 o 
  -8  10   5        2.13        6.13      3.98 o 
  -7  10   5        1.82        3.85      3.57 o 
  -6  10   5       15.82       20.72      4.36 o 
  -5  10   5        0.69        7.14      3.57 o 
  -4  10   5       18.76       18.78      1.88 o 
  -3  10   5        1.73        1.48      1.02 o 
  -2  10   5       94.57       97.39      2.98 o 
  -1  10   5      182.04      206.21      2.91 o 
   0  10   5       24.24       23.33      1.15 o 
   1  10   5      341.09      365.40      4.03 o 
   2  10   5        0.50       -0.83      0.83 o 
   3  10   5        1.13       -0.69      0.69 o 
   4  10   5        0.51       -1.01      1.01 o 
   5  10   5       22.89       13.21      1.13 o 
   6  10   5       65.91       54.52      2.38 o 
   7  10   5        6.07        3.98      2.32 o 
   8  10   5        0.68        2.91      1.44 o 
   9  10   5       15.71       20.28      1.80 o 
  10  10   5        4.36        0.16      3.82 o 
  11  10   5       16.31       30.14      5.97 o 
  -9  11   5        8.12       13.49      5.18 o 
  -8  11   5        0.15        3.98      4.08 o 
  -7  11   5        0.16        0.82      3.25 o 
  -6  11   5       16.64       18.29      4.14 o 
  -5  11   5       19.28       16.17      3.92 o 
  -4  11   5        4.20        2.75      3.41 o 
  -3  11   5       51.25       50.96      2.26 o 
  -2  11   5      166.95      171.25      3.18 o 
  -1  11   5      287.12      289.36      3.91 o 
   0  11   5      321.23      303.97      3.81 o 
   1  11   5      145.76      154.48      2.68 o 
   2  11   5       33.35       35.30      1.43 o 
   3  11   5       32.07       38.67      1.82 o 
   4  11   5       10.64       10.77      1.35 o 
   5  11   5        8.36        6.00      1.17 o 
   6  11   5        4.70        2.09      1.51 o 
   7  11   5       69.86       70.89      2.82 o 
   8  11   5        0.49       -0.79      1.54 o 
   9  11   5        3.73        4.85      1.74 o 
  10  11   5        1.68        1.90      4.30 o 
  11  11   5        1.55        3.48      4.68 o 
  -8  12   5        3.26       -3.10      4.11 o 
  -7  12   5        0.39       -0.16      3.73 o 
  -6  12   5        4.83        6.98      3.66 o 
  -5  12   5        0.55       -0.28      3.60 o 
  -4  12   5       47.43       48.84      5.47 o 
  -3  12   5        8.22        6.95      2.07 o 
  -2  12   5        0.11       -0.44      1.23 o 
  -1  12   5       48.08       42.74      1.78 o 
   0  12   5      201.26      214.81      3.45 o 
   1  12   5      137.79      135.48      2.72 o 
   2  12   5      281.17      266.04      3.71 o 
   3  12   5        0.00       -1.36      1.36 o 
   4  12   5        8.91        7.09      1.47 o 
   5  12   5       10.82        6.63      1.37 o 
   6  12   5       14.49        8.33      1.81 o 
   7  12   5        9.02        4.81      1.79 o 
   8  12   5        5.09        6.32      2.65 o 
   9  12   5       20.45       26.70      3.63 o 
  10  12   5        0.38       -1.36      3.92 o 
  -7  13   5        1.89        4.17      4.61 o 
  -6  13   5        0.19       -2.75      3.29 o 
  -5  13   5        6.90        3.73      4.01 o 
  -4  13   5       15.19       19.27      4.61 o 
  -3  13   5        3.81        4.39      2.13 o 
  -2  13   5        9.71        7.15      1.95 o 
  -1  13   5        0.18       -1.23      1.34 o 
   0  13   5       40.22       38.17      1.76 o 
   1  13   5      178.80      188.54      3.25 o 
   2  13   5        5.39        1.57      1.53 o 
   3  13   5       50.16       49.32      2.30 o 
   4  13   5       41.00       40.08      2.13 o 
   5  13   5        0.95        0.19      1.52 o 
   6  13   5        0.03       -0.79      1.20 o 
   7  13   5        1.75        0.02      1.78 o 
   8  13   5       35.71       34.60      2.59 o 
   9  13   5       13.36       18.13      5.24 o 
  10  13   5        1.79        1.48      4.30 o 
  -7  14   5        6.55        9.73      5.24 o 
  -6  14   5        0.01       -4.01      4.01 o 
  -5  14   5        0.64        0.00      3.57 o 
  -4  14   5       18.95       20.94      4.96 o 
  -3  14   5        0.00       -0.72      2.07 o 
  -2  14   5       29.93       29.93      2.58 o 
  -1  14   5       31.53       32.54      2.69 o 
   0  14   5      183.27      187.31      5.55 o 
   1  14   5       16.66       15.59      2.09 o 
   2  14   5       16.77       20.49      2.17 o 
   3  14   5       81.96       77.07      2.96 o 
   4  14   5       12.57        7.18      1.71 o 
   5  14   5        3.74        4.90      1.80 o 
   6  14   5        0.25       -1.45      1.45 o 
   7  14   5        3.76        4.24      2.16 o 
   8  14   5        4.73        6.00      2.70 o 
   9  14   5        2.58        4.68      4.30 o 
  -6  15   5        6.63        1.83      4.58 o 
  -5  15   5        0.01       -3.89      3.89 o 
  -4  15   5        0.01        5.21      4.01 o 
  -3  15   5       11.55       18.26      4.96 o 
  -2  15   5        8.13       12.10      2.31 o 
  -1  15   5        0.36       -1.89      1.89 o 
   0  15   5        8.43       15.30      2.43 o 
   1  15   5        3.56        2.18      2.18 o 
   2  15   5        0.92       -1.20      2.11 o 
   3  15   5        0.76       -0.77      1.93 o 
   4  15   5        3.20        4.10      2.46 o 
   5  15   5        0.00       -1.99      2.26 o 
   6  15   5        0.46       -1.70      1.70 o 
   7  15   5        0.12       -4.22      4.22 o 
   8  15   5        3.58        0.13      4.17 o 
  -4  16   5        1.46        4.74      4.55 o 
  -3  16   5        6.06       10.90      4.80 o 
  -2  16   5        7.27        5.27      3.36 o 
  -1  16   5       18.89       19.57      2.66 o 
   0  16   5       19.52       22.97      2.77 o 
   1  16   5        1.53       -0.84      2.12 o 
   2  16   5       11.23       14.41      3.92 o 
   3  16   5        4.18        4.46      4.32 o 
   4  16   5        0.17       -2.45      2.45 o 
   5  16   5       10.51        8.58      2.82 o 
   6  16   5       17.16       18.17      3.43 o 
   7  16   5        0.03       -1.77      4.26 o 
  -3  17   5        0.11        2.27      4.83 o 
  -2  17   5        0.95        3.10      4.80 o 
  -1  17   5       28.26       41.87      4.58 o 
   0  17   5       11.91       10.04      2.80 o 
   1  17   5        0.82        0.79      2.71 o 
   2  17   5        0.70       -0.76      4.58 o 
   3  17   5        7.91        5.22      5.24 o 
   4  17   5        0.47       -1.32      2.70 o 
   5  17   5       10.12       10.27      3.29 o 
   6  17   5        9.55        9.60      4.74 o 
   0  18   5        8.46        9.76      3.40 o 
   1  18   5        0.05       -2.72      2.72 o 
   2  18   5        1.84        3.31      3.07 o 
   3  18   5        4.05        3.89      3.20 o 
  -3 -15   6        1.05       -4.39      4.39 o 
  -2 -15   6        0.10       -1.71      4.87 o 
  -1 -15   6        0.42       -1.39      4.68 o 
   0 -15   6        1.51        2.02      5.02 o 
   1 -15   6        7.58       11.28      5.75 o 
   2 -15   6       14.74       24.51      6.63 o 
   3 -15   6       10.09       11.18      5.56 o 
  -5 -14   6        2.84        6.18      3.55 o 
  -4 -14   6        0.59       -1.05      2.70 o 
  -3 -14   6        0.09        1.13      3.32 o 
  -2 -14   6        5.95        7.27      5.12 o 
  -1 -14   6        2.40        9.82      4.96 o 
   0 -14   6        0.02       -0.70      4.14 o 
   1 -14   6       26.35       31.31      6.32 o 
   2 -14   6        1.52       -4.52      4.52 o 
   3 -14   6       86.70       99.10      8.88 o 
   4 -14   6       11.62       23.66      6.41 o 
   5 -14   6       11.29        8.62      5.84 o 
  -6 -13   6        3.37        2.07      3.00 o 
  -5 -13   6        3.08       -1.07      2.96 o 
  -4 -13   6        1.27       -0.31      3.22 o 
  -3 -13   6        0.97        1.38      3.05 o 
  -2 -13   6        3.22        6.80      3.23 o 
  -1 -13   6       10.43       12.02      3.16 o 
   0 -13   6        7.40       -1.80      4.39 o 
   1 -13   6        0.77       -0.09      4.55 o 
   2 -13   6       22.80       23.57      5.72 o 
   3 -13   6       12.81       18.32      5.56 o 
   4 -13   6        6.18        9.73      5.37 o 
   5 -13   6        6.11       -2.62      4.14 o 
   6 -13   6        0.29       -4.36      4.36 o 
  -7 -12   6        8.77        8.66      3.21 o 
  -6 -12   6        4.70        9.36      3.65 o 
  -5 -12   6        6.21        3.83      2.90 o 
  -4 -12   6        8.74        8.57      3.16 o 
  -3 -12   6        5.87        5.14      2.93 o 
  -2 -12   6       28.14       34.00      3.80 o 
  -1 -12   6       19.26       21.71      3.37 o 
   0 -12   6        1.90        0.80      2.47 o 
   1 -12   6       41.97       41.89      5.91 o 
   2 -12   6       54.96       61.32      6.79 o 
   3 -12   6       19.79       18.48      4.87 o 
   4 -12   6       23.78       17.47      5.40 o 
   5 -12   6        2.02       -3.79      3.79 o 
   6 -12   6        0.00       -4.30      4.42 o 
   7 -12   6        4.02        4.58      4.90 o 
  -8 -11   6        1.91       -1.11      4.33 o 
  -7 -11   6        2.57       -1.55      4.26 o 
  -6 -11   6       11.48       11.90      3.19 o 
  -5 -11   6        9.81       10.29      2.75 o 
  -4 -11   6        1.46        0.03      3.66 o 
  -3 -11   6       35.26       27.86      4.71 o 
  -2 -11   6        3.18        1.17      3.49 o 
  -1 -11   6       81.73       70.46      4.68 o 
   0 -11   6        0.15       -1.63      2.34 o 
   1 -11   6        0.28       -2.51      2.51 o 
   2 -11   6       74.96       77.25      3.96 o 
   3 -11   6       13.57        7.01      4.55 o 
   4 -11   6       24.09       30.39      5.47 o 
   5 -11   6       25.43       19.78      4.80 o 
   6 -11   6       24.72       31.46      5.88 o 
   7 -11   6        7.29       14.91      5.28 o 
   8 -11   6       11.51       26.98      6.07 o 
  -9 -10   6        4.46       -4.17      4.17 o 
  -8 -10   6        0.84       -2.40      4.14 o 
  -7 -10   6       17.31       22.71      4.74 o 
  -6 -10   6       44.15       51.41      5.83 o 
  -5 -10   6        7.17        8.22      3.96 o 
  -4 -10   6       12.93       15.35      3.33 o 
  -3 -10   6       61.79       52.98      2.77 o 
  -2 -10   6        5.49        5.20      1.80 o 
  -1 -10   6       19.71       15.51      1.74 o 
   0 -10   6        0.40       -0.33      1.21 o 
   1 -10   6       16.28        8.96      1.77 o 
   2 -10   6      111.98       95.35      4.02 o 
   3 -10   6      181.96      190.97      5.49 o 
   4 -10   6        8.59       11.21      4.45 o 
   5 -10   6       18.78       14.06      4.55 o 
   6 -10   6       19.80       21.73      4.93 o 
   7 -10   6       22.79       18.73      5.12 o 
   8 -10   6       10.22       10.80      5.09 o 
  -9  -9   6        2.86        1.71      3.98 o 
  -8  -9   6        5.32        1.86      4.08 o 
  -7  -9   6      109.60      136.95      8.50 o 
  -6  -9   6       10.98       10.48      2.76 o 
  -5  -9   6       22.01       25.14      3.19 o 
  -4  -9   6      100.30       97.51      3.02 o 
  -3  -9   6        3.40       -1.41      1.41 o 
  -2  -9   6      126.95      111.00      3.07 o 
  -1  -9   6        2.41        1.62      1.35 o 
   0  -9   6      116.17      119.68      3.07 o 
   1  -9   6        0.69       -1.04      1.18 o 
   2  -9   6      298.30      279.72      4.31 o 
   3  -9   6      720.80      725.97      9.14 o 
   4  -9   6       47.37       39.93      2.48 o 
   5  -9   6      279.19      269.74      7.94 o 
   6  -9   6       20.58       16.21      4.45 o 
   7  -9   6       23.17       31.40      5.15 o 
   8  -9   6       23.68       28.68      5.18 o 
 -10  -8   6       44.32       48.65      5.94 o 
  -9  -8   6        0.01        3.10      3.92 o 
  -8  -8   6       52.93       75.94      6.79 o 
  -7  -8   6        5.73        2.18      3.66 o 
  -6  -8   6       53.10       49.12      3.74 o 
  -5  -8   6        4.04        2.92      1.96 o 
  -4  -8   6      360.98      334.16      7.20 o 
  -3  -8   6      588.71      580.54      7.50 o 
  -2  -8   6      160.26      157.48      3.43 o 
  -1  -8   6      258.82      258.82      4.38 o 
   0  -8   6        0.61        0.55      0.74 o 
   1  -8   6        0.11        0.52      1.03 o 
   2  -8   6       72.37       59.31      2.15 o 
   3  -8   6       28.40       34.00      1.96 o 
   4  -8   6      211.01      215.63      4.30 o 
   5  -8   6       27.32       27.62      1.98 o 
   6  -8   6       13.02        9.83      1.87 o 
   7  -8   6        8.87        6.48      3.79 o 
   8  -8   6        8.63        7.96      3.85 o 
 -10  -7   6       22.64       23.38      5.05 o 
  -9  -7   6        0.35        4.26      3.66 o 
  -8  -7   6       35.57       37.69      4.87 o 
  -7  -7   6        4.06        2.64      3.22 o 
  -6  -7   6        2.52        5.81      2.48 o 
  -5  -7   6        2.63        1.98      1.77 o 
  -4  -7   6       48.66       54.69      2.69 o 
  -3  -7   6      203.58      201.14      3.75 o 
  -2  -7   6       68.98       68.69      2.35 o 
  -1  -7   6       39.10       35.73      1.74 o 
   0  -7   6      177.18      180.33      3.81 o 
   1  -7   6       11.66        9.71      1.10 o 
   2  -7   6        0.70        0.03      0.82 o 
   3  -7   6       67.56       66.33      2.38 o 
   4  -7   6      179.89      198.92      3.96 o 
   5  -7   6       31.51       36.08      2.03 o 
   6  -7   6       62.33       62.35      3.45 o 
   7  -7   6        2.20       -0.68      1.89 o 
   8  -7   6        0.37        0.74      2.21 o 
 -11  -6   6        0.01        2.24      3.95 o 
 -10  -6   6       49.05       51.59      5.75 o 
  -9  -6   6       14.83       10.43      3.79 o 
  -8  -6   6       98.15      122.27      5.25 o 
  -7  -6   6       44.43       31.22      3.08 o 
  -6  -6   6       25.70       21.72      4.44 o 
  -5  -6   6      711.54      757.08     11.09 o 
  -4  -6   6      224.90      197.15      3.98 o 
  -3  -6   6     1038.71     1020.87     12.60 o 
  -2  -6   6        6.79        9.59      1.55 o 
  -1  -6   6        0.73        4.41      1.06 o 
   0  -6   6      134.98      140.74      3.24 o 
   1  -6   6       21.81       24.20      1.25 o 
   2  -6   6       73.88       75.07      1.85 o 
   3  -6   6      864.39      864.60      9.92 o 
   4  -6   6       10.96       11.33      1.38 o 
   5  -6   6     7025.61     7227.24     69.61 o 
   6  -6   6      745.27      777.97     10.53 o 
   7  -6   6      506.71      517.38      9.28 o 
   8  -6   6       32.63       36.92      3.60 o 
   9  -6   6        1.51        4.68      3.60 o 
 -11  -5   6        1.66        1.86      3.98 o 
 -10  -5   6        0.00        2.24      3.70 o 
  -9  -5   6        6.99        5.53      3.70 o 
  -8  -5   6      117.14      113.49      4.61 o 
  -7  -5   6      117.98      129.27      4.89 o 
  -6  -5   6        0.11        0.06      1.45 o 
  -5  -5   6      107.00      114.72      2.62 o 
  -4  -5   6      323.51      335.04      5.28 o 
  -3  -5   6       68.84       68.16      2.38 o 
  -2  -5   6       16.63        5.75      1.13 o 
  -1  -5   6        0.10        0.34      0.92 o 
   0  -5   6       31.03       26.53      1.32 o 
   1  -5   6      483.59      510.42      7.10 o 
   2  -5   6       71.54       67.13      1.60 o 
   3  -5   6       30.22       28.74      1.43 o 
   4  -5   6       90.49       94.28      2.25 o 
   5  -5   6       87.52       98.47      2.84 o 
   6  -5   6      285.55      299.40      4.88 o 
   7  -5   6      101.04      110.87      3.91 o 
   8  -5   6       27.90       23.48      2.30 o 
   9  -5   6       13.68       11.69      2.59 o 
  10  -5   6        0.68        6.82      3.89 o 
 -11  -4   6        3.14        1.14      3.95 o 
 -10  -4   6       22.53       20.41      4.01 o 
  -9  -4   6        1.91        2.44      2.31 o 
  -8  -4   6       70.09       79.65      3.40 o 
  -7  -4   6       42.64       38.34      2.41 o 
  -6  -4   6        2.51        1.89      1.19 o 
  -5  -4   6       68.91       72.53      2.40 o 
  -4  -4   6      567.85      562.98      7.54 o 
  -3  -4   6        1.12        3.24      1.12 o 
  -2  -4   6      476.06      517.12      7.00 o 
  -1  -4   6       49.55       34.47      1.62 o 
   0  -4   6      132.83      169.12      2.89 o 
   1  -4   6     1663.74     1735.43     39.53 o 
   2  -4   6       48.67       40.18      1.25 o 
   3  -4   6        1.89        0.56      0.89 o 
   4  -4   6       36.30       37.98      1.45 o 
   5  -4   6       34.46       33.97      1.58 o 
   6  -4   6      641.34      649.13     10.62 o 
   7  -4   6      772.09      781.16     12.00 o 
   8  -4   6       14.29       18.22      2.18 o 
   9  -4   6        3.74        0.43      2.12 o 
  10  -4   6        1.09        0.24      4.44 o 
 -10  -3   6        8.58        9.95      3.66 o 
  -9  -3   6       17.32       26.69      2.90 o 
  -8  -3   6       58.94       56.99      3.03 o 
  -7  -3   6       54.88       46.05      2.67 o 
  -6  -3   6      153.80      166.08      3.06 o 
  -5  -3   6       55.99       56.91      2.11 o 
  -4  -3   6      117.58      117.45      3.49 o 
  -3  -3   6      147.67      146.81      2.99 o 
  -2  -3   6     1004.26     1028.36     12.24 o 
  -1  -3   6      366.04      415.23      5.74 o 
   0  -3   6      240.74      282.53      4.40 o 
   1  -3   6      167.15      157.17      3.24 o 
   2  -3   6      725.21      678.78      7.68 o 
   3  -3   6       34.49       35.24      1.43 o 
   4  -3   6      756.28      719.29      8.06 o 
   5  -3   6      366.57      352.49      4.60 o 
   6  -3   6      483.10      466.98      6.61 o 
   7  -3   6     1795.72     1816.38     21.00 o 
   8  -3   6      114.62      109.47      3.59 o 
   9  -3   6      109.11      112.94      4.61 o 
  10  -3   6        0.01        0.89      2.09 o 
  11  -3   6        0.05       -2.51      2.51 o 
 -10  -2   6        0.07       -0.44      3.06 o 
  -9  -2   6       22.19       18.00      2.68 o 
  -8  -2   6        0.28        0.18      1.58 o 
  -7  -2   6       75.48       76.04      3.06 o 
  -6  -2   6        0.54        2.27      1.02 o 
  -5  -2   6        8.31        8.07      1.03 o 
  -4  -2   6      561.34      542.99      8.19 o 
  -3  -2   6      127.87      101.46      2.42 o 
  -2  -2   6       32.12       13.15      1.07 o 
  -1  -2   6        9.86       13.39      0.91 o 
   0  -2   6      125.67      139.33      2.63 o 
   1  -2   6      125.66      155.81      2.52 o 
   2  -2   6      609.36      641.79      6.58 o 
   3  -2   6      412.67      376.50      4.63 o 
   4  -2   6      121.69      113.06      2.10 o 
   5  -2   6       90.14      100.44      2.32 o 
   6  -2   6        6.35        4.36      0.83 o 
   7  -2   6        9.01       10.82      1.23 o 
   8  -2   6        0.63        0.81      1.09 o 
   9  -2   6      178.26      197.42      5.66 o 
  10  -2   6       16.70       11.50      2.38 o 
  11  -2   6       33.86       41.17      4.50 o 
  12  -2   6        2.58        5.65      3.63 o 
  -9  -1   6        2.77        2.72      1.75 o 
  -8  -1   6       79.99       87.85      3.42 o 
  -7  -1   6        1.12       -0.88      1.26 o 
  -6  -1   6       33.27       28.67      1.38 o 
  -5  -1   6      106.10       85.80      2.32 o 
  -4  -1   6      277.04      310.15      4.57 o 
  -3  -1   6     1103.18     1120.67     18.26 o 
  -2  -1   6      782.76      703.38      9.96 o 
  -1  -1   6      463.30      388.84      6.90 o 
   0  -1   6       61.01       46.07      1.70 o 
   1  -1   6       13.92       28.30      1.22 o 
   2  -1   6      233.57      231.82      2.79 o 
   3  -1   6      399.34      450.20      5.17 o 
   4  -1   6       88.29       86.18      1.48 o 
   5  -1   6      269.56      254.85      3.38 o 
   6  -1   6       21.44       18.09      1.16 o 
   7  -1   6      195.55      194.64      3.27 o 
   8  -1   6       99.99       87.57      2.21 o 
   9  -1   6      129.89      133.21      5.32 o 
  10  -1   6        4.13        5.44      1.98 o 
  11  -1   6        1.30        1.59      1.98 o 
  12  -1   6        2.72       -0.60      3.03 o 
  -9   0   6        1.63        0.42      2.05 o 
  -8   0   6       19.49       16.90      1.99 o 
  -7   0   6       97.98       99.50      3.25 o 
  -6   0   6       11.49       12.21      1.23 o 
  -5   0   6       86.51       88.99      2.43 o 
  -4   0   6        4.54        4.91      0.90 o 
  -3   0   6      207.13      234.23      4.37 o 
  -2   0   6      729.26      669.52      8.31 o 
  -1   0   6      185.82      237.36      4.08 o 
   0   0   6      315.99      369.34      4.88 o 
   1   0   6      230.47      297.10      3.65 o 
   2   0   6      183.27      253.87      3.17 o 
   3   0   6     2151.65     2122.91     21.37 o 
   4   0   6      304.08      298.34      3.69 o 
   5   0   6      235.76      259.42      3.75 o 
   6   0   6       21.45       23.25      1.33 o 
   7   0   6       13.04       10.76      1.18 o 
   8   0   6        0.68       -1.10      1.10 o 
   9   0   6       29.63       28.92      2.15 o 
  10   0   6       22.38       25.73      3.29 o 
  11   0   6        2.10        1.10      1.81 o 
  -9   1   6        6.13        7.16      2.35 o 
  -8   1   6        9.44       10.81      2.42 o 
  -7   1   6      151.71      154.27      3.42 o 
  -6   1   6       22.34       23.29      1.41 o 
  -5   1   6        5.97        5.02      0.92 o 
  -4   1   6       17.08       16.91      1.01 o 
  -3   1   6      252.98      280.75      4.95 o 
  -2   1   6       96.05       92.99      2.13 o 
  -1   1   6     1384.59     1488.37     23.93 o 
   0   1   6        4.42        6.49      0.58 o 
   1   1   6        2.61       -0.40      0.40 o 
   2   1   6       78.77       37.39      0.92 o 
   3   1   6      866.15     1009.65     10.75 o 
   4   1   6     2465.99     2571.97     49.27 o 
   5   1   6      125.29      143.20      3.23 o 
   6   1   6     1615.69     1541.42     17.69 o 
   7   1   6        0.45        1.33      0.86 o 
   8   1   6      223.13      210.08      3.80 o 
   9   1   6        0.03       -0.72      1.37 o 
  10   1   6       43.06       43.87      4.23 o 
  11   1   6        8.76        9.64      1.86 o 
  -9   2   6       10.85       13.11      3.76 o 
  -8   2   6      130.88      135.42      6.14 o 
  -7   2   6      685.80      673.83     10.59 o 
  -6   2   6        0.04        2.14      1.37 o 
  -5   2   6      224.63      232.14      3.73 o 
  -4   2   6       54.72       57.97      1.61 o 
  -3   2   6     2213.56     2281.38     22.70 o 
  -2   2   6       74.61       69.66      2.03 o 
  -1   2   6     1356.50     1525.66     17.44 o 
   0   2   6       30.87       52.68      1.14 o 
   1   2   6       87.29      103.72      1.43 o 
   2   2   6     1784.10     1769.75     15.29 o 
   3   2   6        5.13        6.12      0.53 o 
   4   2   6      261.84      293.70      4.05 o 
   5   2   6      141.84      176.07      4.09 o 
   6   2   6       12.25       13.49      1.06 o 
   7   2   6      103.89       99.30      2.04 o 
   8   2   6      147.93      137.76      2.70 o 
   9   2   6       70.61       65.39      2.56 o 
  10   2   6        5.16        2.72      2.39 o 
  11   2   6        0.05       -0.26      1.46 o 
  -9   3   6       31.59       26.73      4.23 o 
  -8   3   6       90.52       94.82      4.82 o 
  -7   3   6      203.30      222.50      5.93 o 
  -6   3   6       43.53       45.31      2.56 o 
  -5   3   6      111.33      121.55      3.43 o 
  -4   3   6       14.01       12.33      1.26 o 
  -3   3   6       53.93       71.00      2.07 o 
  -2   3   6      129.09      136.38      2.94 o 
  -1   3   6      833.62      915.60     16.34 o 
   0   3   6     1419.51     1489.05     14.09 o 
   1   3   6      111.29      160.04      1.81 o 
   2   3   6      238.13      221.32      2.07 o 
   3   3   6       85.67      121.43      1.42 o 
   4   3   6     1699.04     1776.03     20.60 o 
   5   3   6      531.55      522.07     13.39 o 
   6   3   6       19.46       14.02      1.31 o 
   7   3   6       21.11       18.33      1.51 o 
   8   3   6        0.12       -0.25      1.30 o 
   9   3   6       16.80       15.01      1.96 o 
  10   3   6        0.73        1.07      1.90 o 
  11   3   6        2.64        2.25      1.38 o 
  -9   4   6       13.18       15.76      3.92 o 
  -8   4   6       27.08       27.01      3.04 o 
  -7   4   6      355.69      342.30      6.79 o 
  -6   4   6      855.22      848.12     12.74 o 
  -5   4   6        5.24        5.92      1.47 o 
  -4   4   6       75.82       76.26      2.69 o 
  -3   4   6        0.14       -0.95      0.95 o 
  -2   4   6      195.16      192.95      3.34 o 
  -1   4   6       97.04       88.78      1.50 o 
   0   4   6      253.08      273.40      2.98 o 
   1   4   6      884.63      882.07      8.24 o 
   2   4   6      604.90      649.60      5.22 o 
   3   4   6       36.41       50.22      0.93 o 
   4   4   6      138.00      162.82      3.81 o 
   5   4   6       70.75       46.38      4.23 o 
   6   4   6      107.84      111.30      6.07 o 
   7   4   6      135.62      140.33      7.36 o 
   8   4   6      137.56      112.21      7.30 o 
  10   4   6       11.16       11.37      1.93 o 
  11   4   6        7.70        4.42      2.02 o 
  12   4   6        0.08       -1.58      3.79 o 
  -9   5   6        1.10        3.22      3.41 o 
  -8   5   6       40.02       45.93      5.05 o 
  -7   5   6       83.25      100.90      3.85 o 
  -6   5   6       15.29       23.32      2.14 o 
  -5   5   6      628.35      657.78     10.30 o 
  -4   5   6      359.26      352.14      8.16 o 
  -3   5   6       30.62       31.17      1.58 o 
  -2   5   6       13.00       11.54      1.08 o 
  -1   5   6      107.15      100.84      2.19 o 
   0   5   6      129.72      141.06      1.78 o 
   1   5   6      876.35      920.94      7.26 o 
   2   5   6     1311.79     1306.14     10.01 o 
   3   5   6       35.47       46.79      1.18 o 
   4   5   6      103.10      102.46      1.97 o 
   5   5   6        2.70       -0.50      1.22 o 
   6   5   6       42.96       39.43      4.49 o 
   7   5   6       54.92       41.38      4.83 o 
   8   5   6        1.62       -3.54      3.54 o 
   9   5   6        2.06       -0.41      3.63 o 
  10   5   6        0.03        0.28      3.48 o 
  11   5   6        3.77        1.80      4.04 o 
  12   5   6        1.00       -3.79      3.79 o 
  -9   6   6        0.34       -1.20      3.29 o 
  -8   6   6        5.44        4.04      3.32 o 
  -7   6   6       18.41       15.56      2.18 o 
  -6   6   6      250.95      245.01      5.53 o 
  -5   6   6      268.04      282.18      5.18 o 
  -4   6   6      696.71      725.86      9.81 o 
  -3   6   6     1292.46     1241.69     25.53 o 
  -2   6   6      158.12      169.71      3.34 o 
  -1   6   6      128.27      114.63      1.82 o 
   0   6   6     1538.42     1626.45     14.21 o 
   1   6   6       95.68       78.77      1.59 o 
   2   6   6      720.88      784.10      6.30 o 
   3   6   6        6.07        6.63      0.68 o 
   4   6   6     1381.25     1365.17     15.87 o 
   5   6   6       52.73       53.55      2.06 o 
   6   6   6      445.33      472.52      7.66 o 
   7   6   6      228.92      220.63      6.67 o 
   8   6   6        9.33       10.84      4.20 o 
   9   6   6       33.71       17.25      4.71 o 
  10   6   6        0.18        0.60      3.73 o 
  11   6   6        5.65        6.60      4.20 o 
  12   6   6        7.15        1.77      4.08 o 
  -9   7   6        6.78        4.71      3.82 o 
  -8   7   6       34.27       35.19      4.93 o 
  -7   7   6       11.87       13.28      2.16 o 
  -6   7   6      229.84      246.91     10.10 o 
  -5   7   6       35.04       41.07      1.93 o 
  -4   7   6      657.57      652.83      9.19 o 
  -3   7   6       32.45       39.30      1.78 o 
  -2   7   6        3.12       -0.40      0.53 o 
  -1   7   6        0.22       -0.61      0.61 o 
   0   7   6      106.40      116.07      1.89 o 
   1   7   6       38.09       37.45      1.11 o 
   2   7   6      751.42      845.69      6.84 o 
   3   7   6      133.93      109.48      2.06 o 
   4   7   6      981.28      995.40     10.63 o 
   5   7   6       91.05       88.63      2.11 o 
   6   7   6     1061.88     1080.67     13.01 o 
   7   7   6        0.06       -2.28      2.28 o 
   8   7   6       55.35       55.90      4.08 o 
   9   7   6       19.73       22.37      4.90 o 
  10   7   6        7.85        8.50      4.77 o 
  11   7   6        9.66       12.89      4.83 o 
  -9   8   6       14.28       21.45      4.68 o 
  -8   8   6        5.10        6.79      3.82 o 
  -7   8   6        0.06       -1.04      3.06 o 
  -6   8   6       13.70       16.14      2.17 o 
  -5   8   6       45.05       52.07      2.62 o 
  -4   8   6      544.67      564.85      8.38 o 
  -3   8   6     1662.81     1695.36     16.26 o 
  -2   8   6      483.48      488.52      7.32 o 
  -1   8   6       71.53       80.31      1.73 o 
   0   8   6      125.38      134.28      2.15 o 
   1   8   6       47.92       52.10      1.31 o 
   2   8   6      116.22      119.21      1.79 o 
   3   8   6       53.66       43.13      2.15 o 
   4   8   6      423.03      396.85      4.97 o 
   5   8   6      246.71      256.85      4.20 o 
   6   8   6      181.60      199.72      5.94 o 
   7   8   6        2.12        1.30      1.37 o 
   8   8   6       20.88       14.88      1.27 o 
   9   8   6       18.04       19.96      3.18 o 
  10   8   6        0.01       -0.74      1.55 o 
  11   8   6        4.72        8.31      4.99 o 
  -9   9   6        9.80       11.34      4.49 o 
  -8   9   6       58.24       66.85      6.92 o 
  -7   9   6       16.08       11.63      4.14 o 
  -6   9   6      127.97      139.66      8.34 o 
  -5   9   6       76.33       73.63      4.31 o 
  -4   9   6      317.35      304.83      6.28 o 
  -3   9   6      197.22      226.31      3.58 o 
  -2   9   6       36.47       38.07      2.05 o 
  -1   9   6       25.90       26.21      1.27 o 
   0   9   6       96.71       96.12      1.98 o 
   1   9   6       10.49       11.20      0.87 o 
   2   9   6      109.19      113.65      1.87 o 
   3   9   6      328.51      315.54      3.43 o 
   4   9   6       31.88       34.82      1.55 o 
   5   9   6      302.17      299.92      4.88 o 
   6   9   6      136.77      119.18      2.87 o 
   7   9   6       62.01       57.74      2.70 o 
   8   9   6        3.29        2.58      1.24 o 
   9   9   6       30.56       32.57      1.89 o 
  10   9   6       48.87       56.29      4.72 o 
  -9  10   6        0.48       -1.83      4.08 o 
  -8  10   6       22.54       32.32      5.31 o 
  -7  10   6       20.73       26.79      4.90 o 
  -6  10   6        6.62        4.33      3.51 o 
  -5  10   6       71.40       69.34      6.44 o 
  -4  10   6        0.27        0.38      2.14 o 
  -3  10   6      225.23      216.45      3.92 o 
  -2  10   6        2.09        4.84      1.91 o 
  -1  10   6        9.23        9.53      1.13 o 
   0  10   6       48.24       37.35      1.39 o 
   1  10   6       29.99       21.65      1.12 o 
   2  10   6        1.54       -0.75      0.75 o 
   3  10   6       35.33       34.72      1.21 o 
   4  10   6        0.65       -0.95      0.95 o 
   5  10   6       44.46       55.32      1.77 o 
   6  10   6        1.07       -1.22      1.31 o 
   7  10   6       25.25       22.04      1.74 o 
   8  10   6       51.93       63.99      2.52 o 
   9  10   6       32.25       46.10      2.33 o 
  10  10   6        7.52        7.90      4.61 o 
  -9  11   6        0.20       -4.20      4.20 o 
  -8  11   6        0.77       -3.76      3.76 o 
  -7  11   6        1.94        2.81      3.89 o 
  -6  11   6       11.38       13.05      4.30 o 
  -5  11   6       18.53       16.24      4.30 o 
  -4  11   6        1.74        0.52      1.54 o 
  -3  11   6      432.58      444.72      7.20 o 
  -2  11   6        5.34        3.58      1.82 o 
  -1  11   6     1007.10     1002.22     13.25 o 
   0  11   6      274.42      271.89      3.74 o 
   1  11   6       14.01        6.75      1.11 o 
   2  11   6       22.25       23.36      1.24 o 
   3  11   6       43.36       34.48      1.68 o 
   4  11   6        2.59        3.70      1.34 o 
   5  11   6       59.20       50.30      1.90 o 
   6  11   6       19.01       18.51      1.81 o 
   7  11   6       78.56       87.64      3.02 o 
   8  11   6        8.13        8.56      1.71 o 
   9  11   6       28.95       38.22      2.48 o 
  10  11   6       16.09       22.78      4.96 o 
  11  11   6        6.35        5.02      4.90 o 
  -8  12   6        0.82       -0.82      4.14 o 
  -7  12   6       13.51        7.55      4.01 o 
  -6  12   6        4.47        1.36      3.35 o 
  -5  12   6       22.62       18.01      4.23 o 
  -4  12   6      235.83      228.94     10.77 o 
  -3  12   6        2.77        2.75      1.78 o 
  -2  12   6      136.88      135.35      3.04 o 
  -1  12   6       53.00       59.61      2.33 o 
   0  12   6        6.93        7.16      1.39 o 
   1  12   6       46.00       46.97      1.86 o 
   2  12   6       29.61       26.27      1.61 o 
   3  12   6       10.45        5.99      1.46 o 
   4  12   6       13.65        7.56      1.37 o 
   5  12   6       29.13       23.03      1.59 o 
   6  12   6       21.36       23.22      2.08 o 
   7  12   6       81.11       80.57      3.15 o 
   8  12   6        0.01        0.50      1.70 o 
   9  12   6        1.48        3.79      4.58 o 
  10  12   6        0.27        1.52      4.61 o 
  -7  13   6        0.71        5.43      4.52 o 
  -6  13   6        6.72       10.05      4.52 o 
  -5  13   6       23.51       25.81      4.83 o 
  -4  13   6       14.42       16.93      4.55 o 
  -3  13   6        0.14        1.87      1.90 o 
  -2  13   6        1.05        1.90      1.76 o 
  -1  13   6       53.44       49.25      2.07 o 
   0  13   6       44.30       44.62      1.87 o 
   1  13   6        3.18        2.46      1.22 o 
   2  13   6        2.31       -0.31      1.40 o 
   3  13   6        0.01       -1.38      1.38 o 
   4  13   6        5.18        5.47      1.76 o 
   5  13   6       98.00      100.38      4.09 o 
   6  13   6        7.07        7.29      1.91 o 
   7  13   6        0.09        1.22      1.78 o 
   8  13   6        0.09       -1.26      1.89 o 
   9  13   6       17.25       19.27      5.02 o 
  10  13   6        0.03       -3.85      3.85 o 
  -7  14   6        1.78       -1.23      4.64 o 
  -6  14   6        0.96        5.84      4.52 o 
  -5  14   6       15.97       21.39      4.83 o 
  -4  14   6        0.05        2.21      3.92 o 
  -3  14   6       72.19       72.66      7.17 o 
  -2  14   6       65.55       59.96      5.08 o 
  -1  14   6        0.40        0.13      2.53 o 
   0  14   6       12.31       11.52      1.92 o 
   1  14   6        0.03       -1.70      1.70 o 
   2  14   6       57.88       46.43      2.60 o 
   3  14   6       19.57       18.13      2.65 o 
   4  14   6       13.10       14.43      1.85 o 
   5  14   6        1.83       -0.07      1.53 o 
   6  14   6        0.10       -0.95      1.24 o 
   7  14   6        0.46       -1.96      1.96 o 
   8  14   6        1.44        1.83      2.64 o 
   9  14   6       14.67       10.55      5.12 o 
  -6  15   6        4.27        4.64      4.87 o 
  -5  15   6       13.81       17.94      5.47 o 
  -4  15   6        1.26        1.67      3.76 o 
  -3  15   6        2.49        5.34      4.33 o 
  -2  15   6       21.32       17.63      3.56 o 
  -1  15   6        1.58        1.56      2.06 o 
   0  15   6        0.53       -0.45      2.01 o 
   1  15   6        0.02       -1.94      1.94 o 
   2  15   6        2.68        4.56      2.77 o 
   3  15   6        0.71        0.85      2.16 o 
   4  15   6       14.48       14.19      2.23 o 
   5  15   6        0.48       -1.90      1.90 o 
   6  15   6        4.92        2.30      1.77 o 
   7  15   6        2.22        1.57      2.29 o 
   8  15   6        4.27        6.63      4.83 o 
  -4  16   6        8.23       22.30      5.69 o 
  -3  16   6       20.53       34.59      6.03 o 
  -2  16   6        5.48       15.64      4.96 o 
  -1  16   6        6.41        8.63      2.45 o 
   0  16   6        9.08        8.27      2.34 o 
   1  16   6        2.90        3.00      2.23 o 
   2  16   6        0.07       -1.85      2.12 o 
   3  16   6        1.71       -1.10      3.78 o 
   4  16   6       16.39       11.05      2.91 o 
   5  16   6        6.22        2.09      2.46 o 
   6  16   6        0.18        2.94      3.79 o 
   7  16   6       13.93       11.50      5.05 o 
  -3  17   6       15.46       24.70      5.84 o 
  -2  17   6        5.13        9.54      5.12 o 
  -1  17   6       17.03       15.51      5.72 o 
   0  17   6       13.93       15.35      3.12 o 
   1  17   6        0.24       -0.03      2.58 o 
   2  17   6        0.09       -1.48      2.56 o 
   3  17   6        5.32        4.22      2.85 o 
   4  17   6       20.05       13.61      3.13 o 
   5  17   6       21.18       21.13      3.21 o 
   6  17   6        1.87        2.56      4.30 o 
   0  18   6        5.89        4.04      4.87 o 
   1  18   6        9.93        9.51      3.31 o 
   2  18   6        0.03       -1.21      5.09 o 
   3  18   6        0.11       -4.58      4.93 o 
  -2 -15   7        0.33       -3.70      4.80 o 
  -1 -15   7        0.73        0.63      5.40 o 
   0 -15   7        0.03       -5.02      5.02 o 
   1 -15   7        0.35        2.65      5.72 o 
  -4 -14   7        0.56       -0.06      4.99 o 
  -3 -14   7       14.07        7.46      5.09 o 
  -2 -14   7        3.22       -1.86      4.93 o 
  -1 -14   7       18.82       16.96      5.53 o 
   0 -14   7        1.23       -4.74      4.74 o 
   1 -14   7        4.35        6.22      4.96 o 
   2 -14   7       19.29       15.83      5.84 o 
   3 -14   7       37.24       37.15      6.67 o 
   4 -14   7        5.30        4.71      5.72 o 
  -6 -13   7       16.59       13.97      3.54 o 
  -5 -13   7        8.37       11.71      3.54 o 
  -4 -13   7        4.92        1.87      3.38 o 
  -3 -13   7        0.31       -1.25      3.14 o 
  -2 -13   7       46.57       46.61      4.45 o 
  -1 -13   7       13.91       13.39      5.05 o 
   0 -13   7       13.39        6.57      4.96 o 
   1 -13   7        8.10        6.41      5.02 o 
   2 -13   7       25.25       29.06      6.07 o 
   3 -13   7        5.55        7.99      5.28 o 
   4 -13   7       92.23      101.69      9.54 o 
   5 -13   7       16.94       17.15      5.88 o 
  -7 -12   7        2.28       -0.36      3.14 o 
  -6 -12   7        1.92        3.44      3.22 o 
  -5 -12   7        0.50       -2.84      2.84 o 
  -4 -12   7        1.07        3.35      4.39 o 
  -3 -12   7        6.54        6.24      3.48 o 
  -2 -12   7        0.72       -1.33      2.78 o 
  -1 -12   7        5.11        9.42      3.10 o 
   0 -12   7        0.57       -3.51      3.51 o 
   1 -12   7        0.13        2.75      4.49 o 
   2 -12   7        0.14       -4.23      4.23 o 
   3 -12   7        8.05        5.24      4.90 o 
   4 -12   7       12.88       12.42      4.87 o 
   5 -12   7        9.63        6.73      5.15 o 
   6 -12   7        0.03        2.43      4.36 o 
   7 -12   7        9.28       10.49      5.43 o 
  -8 -11   7        0.43       -3.79      3.79 o 
  -7 -11   7        9.60        2.84      4.55 o 
  -6 -11   7       76.53       88.13      5.37 o 
  -5 -11   7        1.35       -0.30      2.62 o 
  -4 -11   7       26.55       24.29      4.87 o 
  -3 -11   7       12.65       13.33      4.45 o 
  -2 -11   7        3.20        4.31      2.75 o 
  -1 -11   7       35.73       33.95      4.28 o 
   0 -11   7       25.28       21.25      4.55 o 
   1 -11   7       43.10       33.77      4.01 o 
   2 -11   7        2.67       -1.23      3.60 o 
   3 -11   7       90.96      108.20      8.66 o 
   4 -11   7        2.30        5.28      4.55 o 
   5 -11   7       81.07       75.82      7.46 o 
   6 -11   7        0.33       -4.14      4.14 o 
   7 -11   7        8.18        5.12      5.15 o 
   8 -11   7        4.03       -1.45      4.61 o 
  -8 -10   7        5.38        8.02      4.68 o 
  -7 -10   7       69.84       60.34      6.19 o 
  -6 -10   7       21.56       22.86      3.34 o 
  -5 -10   7       19.10       14.31      4.08 o 
  -4 -10   7        7.86        7.04      3.92 o 
  -3 -10   7       21.93       18.81      2.95 o 
  -2 -10   7       54.03       50.92      5.59 o 
  -1 -10   7      103.21      105.44      5.12 o 
   0 -10   7        0.37        0.22      2.38 o 
   1 -10   7       70.08       67.18      3.88 o 
   2 -10   7       50.77       50.28      3.16 o 
   3 -10   7        0.15       -3.73      3.73 o 
   4 -10   7       48.95       51.68      6.29 o 
   5 -10   7       47.22       51.52      6.26 o 
   6 -10   7        3.04       -1.42      4.01 o 
   7 -10   7       27.44       35.95      5.94 o 
   8 -10   7      128.51      160.01     10.49 o 
  -9  -9   7        0.30       -3.85      3.85 o 
  -8  -9   7        4.16       -2.09      3.95 o 
  -7  -9   7       19.06       18.61      4.39 o 
  -6  -9   7       10.29        9.14      2.77 o 
  -5  -9   7       30.79       41.67      5.02 o 
  -4  -9   7       16.41       16.93      2.77 o 
  -3  -9   7        0.03       -0.92      1.50 o 
  -2  -9   7        1.30       -1.41      1.41 o 
  -1  -9   7       90.13       88.86      2.93 o 
   0  -9   7       13.12        8.33      1.35 o 
   1  -9   7      199.00      216.88      3.84 o 
   2  -9   7        0.29       -1.00      1.20 o 
   3  -9   7       20.56       14.75      2.64 o 
   4  -9   7      125.09      105.01      7.46 o 
   5  -9   7       54.49       65.01      6.95 o 
   6  -9   7       47.87       49.72      5.91 o 
   7  -9   7        3.89        4.83      3.92 o 
   8  -9   7       29.75       38.54      5.72 o 
  -9  -8   7        0.40       -3.66      3.76 o 
  -8  -8   7        1.72        1.36      3.82 o 
  -7  -8   7       22.50       31.40      4.93 o 
  -6  -8   7       83.01      100.03      4.91 o 
  -5  -8   7        1.23       -0.18      2.44 o 
  -4  -8   7      145.64      147.36      3.99 o 
  -3  -8   7        6.00        4.50      1.73 o 
  -2  -8   7       18.59       16.76      1.64 o 
  -1  -8   7        0.00       -1.36      1.36 o 
   0  -8   7        6.23        5.89      1.34 o 
   1  -8   7      165.05      170.31      3.23 o 
   2  -8   7        3.88        3.13      1.13 o 
   3  -8   7      385.93      396.46      6.09 o 
   4  -8   7        3.08        0.80      1.57 o 
   5  -8   7        4.23        3.96      1.94 o 
   6  -8   7        0.74       -2.20      2.20 o 
   7  -8   7        3.91       -2.50      3.35 o 
   8  -8   7        9.90       13.46      4.20 o 
 -10  -7   7        6.45       12.23      4.36 o 
  -9  -7   7       10.42       10.52      4.01 o 
  -8  -7   7        0.00        3.89      3.73 o 
  -7  -7   7       20.93       24.36      4.36 o 
  -6  -7   7       31.68       39.71      4.22 o 
  -5  -7   7      157.44      151.89      5.12 o 
  -4  -7   7      268.04      295.15      6.62 o 
  -3  -7   7       30.31       29.56      2.05 o 
  -2  -7   7       21.30       15.57      1.77 o 
  -1  -7   7        4.22        2.04      1.23 o 
   0  -7   7        0.21       -0.44      1.15 o 
   1  -7   7       18.28       15.26      1.25 o 
   2  -7   7      166.62      158.22      5.16 o 
   3  -7   7       27.32       25.76      1.70 o 
   4  -7   7       73.48       77.09      2.92 o 
   5  -7   7       17.66       24.83      1.81 o 
   6  -7   7       13.01       10.25      1.94 o 
   7  -7   7        2.56        2.40      2.97 o 
   8  -7   7       10.66        7.39      3.70 o 
 -10  -6   7       12.14       16.43      4.36 o 
  -9  -6   7        9.96       12.89      3.95 o 
  -8  -6   7        0.03       -1.23      3.25 o 
  -7  -6   7       30.21       27.48      3.10 o 
  -6  -6   7       18.67       18.66      2.57 o 
  -5  -6   7      150.42      139.85      3.51 o 
  -4  -6   7      183.44      185.92      4.30 o 
  -3  -6   7       97.06       95.09      2.96 o 
  -2  -6   7      328.76      341.27      6.54 o 
  -1  -6   7       84.62       91.27      2.49 o 
   0  -6   7       41.20       33.66      1.75 o 
   1  -6   7      452.62      452.04      6.81 o 
   2  -6   7      197.30      192.52      3.06 o 
   3  -6   7      222.31      201.53      3.70 o 
   4  -6   7      234.40      238.02      5.71 o 
   5  -6   7      754.44      764.53      9.32 o 
   6  -6   7      107.06      111.44      3.36 o 
   7  -6   7      204.72      217.04      5.90 o 
   8  -6   7        4.00        5.68      2.51 o 
   9  -6   7        0.10       -3.35      3.35 o 
 -10  -5   7       10.58        5.40      3.70 o 
  -9  -5   7        0.16        0.60      3.44 o 
  -8  -5   7      219.68      227.54     10.14 o 
  -7  -5   7       47.54       46.79      5.10 o 
  -6  -5   7       17.42       17.90      2.45 o 
  -5  -5   7        2.25        1.82      1.45 o 
  -4  -5   7       89.59       90.23      3.78 o 
  -3  -5   7       29.80       34.57      2.43 o 
  -2  -5   7        5.14        1.90      1.17 o 
  -1  -5   7        2.85        3.36      1.53 o 
   0  -5   7      102.36      107.74      2.84 o 
   1  -5   7      683.88      770.54     10.01 o 
   2  -5   7        4.06        2.52      0.79 o 
   3  -5   7      153.09      137.09      3.48 o 
   4  -5   7      117.38      122.80      2.83 o 
   5  -5   7      762.92      784.05      9.45 o 
   6  -5   7      139.04      147.43      4.60 o 
   7  -5   7       15.78       20.86      2.34 o 
   8  -5   7        5.02        2.86      1.93 o 
   9  -5   7       42.05       44.19      3.48 o 
  10  -5   7        3.83        7.20      3.79 o 
 -10  -4   7        1.88       -0.25      3.13 o 
  -9  -4   7        1.49        1.74      3.10 o 
  -8  -4   7        2.91        2.88      1.91 o 
  -7  -4   7        0.21       -0.38      1.78 o 
  -6  -4   7       13.57       15.05      1.52 o 
  -5  -4   7       74.24       75.79      2.98 o 
  -4  -4   7      343.95      362.14      5.62 o 
  -3  -4   7      541.92      541.25      7.47 o 
  -2  -4   7        0.44        0.13      1.03 o 
  -1  -4   7        5.90        6.17      1.15 o 
   0  -4   7      292.33      308.52      4.91 o 
   1  -4   7       38.53       42.93      1.93 o 
   2  -4   7       32.44       44.39      1.98 o 
   3  -4   7      138.39      137.13      2.75 o 
   4  -4   7       20.31       22.12      1.30 o 
   5  -4   7      719.45      700.83      8.23 o 
   6  -4   7      169.09      177.94      3.96 o 
   7  -4   7       20.52       22.59      2.27 o 
   8  -4   7        3.87        8.98      1.97 o 
   9  -4   7       13.78        8.89      2.42 o 
  10  -4   7       10.81        7.48      3.85 o 
  11  -4   7       12.48       11.56      3.76 o 
 -10  -3   7        0.28        0.13      3.25 o 
  -9  -3   7       76.55       77.08      5.65 o 
  -8  -3   7      121.28      117.81      4.02 o 
  -7  -3   7      288.38      281.13      5.90 o 
  -6  -3   7        2.79        2.59      1.19 o 
  -5  -3   7      387.13      395.42      5.83 o 
  -4  -3   7      231.71      213.27      4.47 o 
  -3  -3   7      204.77      242.14      4.20 o 
  -2  -3   7       64.74       62.45      2.13 o 
  -1  -3   7        0.70        0.48      0.95 o 
   0  -3   7      774.88      800.88     11.55 o 
   1  -3   7     3187.32     3385.63     33.34 o 
   2  -3   7       29.13       18.10      1.16 o 
   3  -3   7     1186.36     1276.63     13.42 o 
   4  -3   7        1.31        2.42      0.89 o 
   5  -3   7      347.41      356.40      4.73 o 
   6  -3   7      663.00      669.31      8.86 o 
   7  -3   7      522.13      533.72      7.56 o 
   8  -3   7      303.35      306.14      6.10 o 
   9  -3   7        0.63       -1.79      2.14 o 
  10  -3   7       16.51       18.86      3.49 o 
  11  -3   7       14.70       17.15      3.14 o 
  -9  -2   7       47.89       49.38      5.05 o 
  -8  -2   7       26.28       22.81      2.13 o 
  -7  -2   7      123.41      129.47      3.83 o 
  -6  -2   7      350.24      356.21      4.95 o 
  -5  -2   7      242.02      232.74      5.57 o 
  -4  -2   7       12.87       15.86      1.53 o 
  -3  -2   7      397.42      451.08      6.30 o 
  -2  -2   7       10.93       19.41      1.28 o 
  -1  -2   7        9.67        4.68      1.04 o 
   0  -2   7       23.27       23.60      1.31 o 
   1  -2   7     3903.18     4198.63     40.90 o 
   2  -2   7     2345.35     2646.15     24.33 o 
   3  -2   7      675.12      727.68      8.07 o 
   4  -2   7      683.33      749.31      8.26 o 
   5  -2   7       77.38       75.82      1.83 o 
   6  -2   7       84.24       77.78      2.29 o 
   7  -2   7      389.44      396.36      5.13 o 
   8  -2   7       34.79       29.58      1.70 o 
   9  -2   7       40.94       34.00      2.80 o 
  10  -2   7        2.96       -0.75      2.07 o 
  11  -2   7        0.46        0.78      2.09 o 
  -9  -1   7        1.47        1.77      2.01 o 
  -8  -1   7       42.40       40.40      2.88 o 
  -7  -1   7       55.66       52.78      2.58 o 
  -6  -1   7      142.50      142.88      2.88 o 
  -5  -1   7      236.27      214.63      3.43 o 
  -4  -1   7       90.86       89.96      2.75 o 
  -3  -1   7      311.40      307.91      6.48 o 
  -2  -1   7      284.98      284.89      5.08 o 
  -1  -1   7     1586.97     1544.74     20.30 o 
   0  -1   7       63.02       76.83      2.15 o 
   1  -1   7      313.31      305.97      4.42 o 
   2  -1   7     1909.15     1970.02     18.25 o 
   3  -1   7     1765.91     1954.54     18.12 o 
   4  -1   7      179.96      205.89      2.61 o 
   5  -1   7       39.10       39.14      1.27 o 
   6  -1   7       35.54       33.78      1.33 o 
   7  -1   7       43.92       43.18      1.55 o 
   8  -1   7      139.70      129.88      2.45 o 
   9  -1   7        0.50       -1.49      1.49 o 
  10  -1   7       18.70       10.84      2.17 o 
  11  -1   7        0.40       -1.73      1.73 o 
  -9   0   7       42.54       43.22      4.96 o 
  -8   0   7        8.65        5.75      1.69 o 
  -7   0   7      244.07      256.52      4.09 o 
  -6   0   7        4.93        4.69      1.22 o 
  -5   0   7      200.19      151.75      3.06 o 
  -4   0   7       21.33       17.54      1.40 o 
  -3   0   7     1015.09     1107.57     15.20 o 
  -2   0   7       80.29       78.76      2.49 o 
  -1   0   7        2.27        0.58      0.74 o 
   0   0   7       45.18       46.79      1.54 o 
   1   0   7     1227.54     1215.25     12.70 o 
   2   0   7       16.91       15.59      1.01 o 
   3   0   7     4308.04     4820.09     44.17 o 
   4   0   7       23.83       12.04      2.09 o 
   5   0   7       70.88       91.65      2.02 o 
   6   0   7      466.41      455.17      5.99 o 
   7   0   7      116.47      106.31      2.46 o 
   8   0   7      701.04      675.64      8.74 o 
   9   0   7        0.00       -1.04      1.44 o 
  10   0   7       31.03       30.49      2.91 o 
  11   0   7       23.16       26.40      2.50 o 
  -9   1   7        1.74       -2.97      2.97 o 
  -8   1   7       29.37       27.28      2.92 o 
  -7   1   7      238.90      218.45      4.19 o 
  -6   1   7        9.59        7.29      1.29 o 
  -5   1   7      214.27      222.86      4.32 o 
  -4   1   7       59.98       54.71      1.73 o 
  -3   1   7      241.21      247.83      4.76 o 
  -2   1   7       10.67        1.27      1.15 o 
  -1   1   7      123.03      133.79      3.01 o 
   0   1   7      114.95      127.20      2.12 o 
   1   1   7        1.25       -0.45      0.45 o 
   2   1   7     1989.76     2003.15     19.03 o 
   3   1   7       18.62       21.01      0.85 o 
   4   1   7     3859.12     3995.42     51.94 o 
   5   1   7      241.23      257.81      3.18 o 
   6   1   7        0.17        1.42      0.78 o 
   7   1   7       88.43      102.70      2.26 o 
   8   1   7       28.61       27.60      1.48 o 
   9   1   7        1.84        2.61      1.99 o 
  10   1   7        1.34       -0.56      1.41 o 
  11   1   7       15.65       17.54      2.94 o 
  -9   2   7        5.54        7.68      3.25 o 
  -8   2   7        0.17       -2.20      2.20 o 
  -7   2   7        2.18       -1.80      1.80 o 
  -6   2   7      135.60      137.96      3.04 o 
  -5   2   7        3.84        1.49      0.92 o 
  -4   2   7        7.02        6.40      0.83 o 
  -3   2   7      106.75      123.61      3.10 o 
  -2   2   7     2463.20     2899.88     36.86 o 
  -1   2   7     1642.36     1965.64     25.63 o 
   0   2   7        7.79        0.86      0.54 o 
   1   2   7      773.30      852.51      8.31 o 
   2   2   7      328.59      387.54      3.85 o 
   3   2   7      190.93      179.20      2.27 o 
   4   2   7      555.60      585.67      6.37 o 
   5   2   7       11.05       16.11      1.33 o 
   6   2   7       26.41       18.71      1.66 o 
   7   2   7      179.67      157.48      2.64 o 
   8   2   7       27.82       25.63      1.35 o 
   9   2   7      221.87      220.14      4.29 o 
  10   2   7        0.75       -0.64      1.30 o 
  11   2   7        0.03       -1.32      1.32 o 
  -9   3   7        0.53       -1.80      2.78 o 
  -8   3   7        6.32        4.66      2.30 o 
  -7   3   7       15.73       15.79      2.15 o 
  -6   3   7      129.55      114.28      3.83 o 
  -5   3   7      171.20      158.29      3.97 o 
  -4   3   7      141.12      164.38      3.77 o 
  -3   3   7      526.57      549.22      8.42 o 
  -2   3   7       32.10       31.62      1.82 o 
  -1   3   7     1749.55     1968.80     32.27 o 
   0   3   7      504.77      593.20      6.15 o 
   1   3   7       20.43       28.30      0.91 o 
   2   3   7      185.57      214.42      2.27 o 
   3   3   7      178.37      207.78      2.59 o 
   4   3   7       11.23       18.56      1.11 o 
   5   3   7      182.55      172.27      3.09 o 
   6   3   7      170.23      163.86      5.04 o 
   7   3   7        4.53        6.50      1.17 o 
   8   3   7      217.33      201.16      6.23 o 
   9   3   7        0.38       -1.02      1.02 o 
  10   3   7        7.86        6.22      1.88 o 
  11   3   7        0.76       -0.42      1.70 o 
  -9   4   7        1.12        2.12      3.22 o 
  -8   4   7       10.98       13.39      3.73 o 
  -7   4   7       52.44       60.86      3.42 o 
  -6   4   7      454.85      489.04      9.35 o 
  -5   4   7      258.13      234.73      5.90 o 
  -4   4   7       29.90       17.01      1.61 o 
  -3   4   7       25.04       17.43      1.47 o 
  -2   4   7      124.12       99.22      2.83 o 
  -1   4   7      696.20      791.36      8.60 o 
   0   4   7     1883.75     2096.66     19.55 o 
   1   4   7        4.41        6.44      0.72 o 
   2   4   7      494.77      485.59      4.10 o 
   3   4   7      385.51      339.52      3.98 o 
   4   4   7      280.10      308.73     12.38 o 
   5   4   7       35.87       27.21      2.24 o 
   6   4   7        0.17        2.68      3.59 o 
   7   4   7       59.24       53.67      5.09 o 
   8   4   7      699.20      695.79     21.39 o 
   9   4   7       14.95       14.12      4.17 o 
  10   4   7       23.50       21.71      1.94 o 
  11   4   7        0.93       -0.21      1.68 o 
  -9   5   7        8.35        9.73      3.92 o 
  -8   5   7       25.24       24.36      4.11 o 
  -7   5   7        1.94        6.68      1.94 o 
  -6   5   7      152.50      159.35      7.15 o 
  -5   5   7      201.47      194.45      6.26 o 
  -4   5   7        2.00       -0.14      1.11 o 
  -3   5   7       38.00       24.15      1.99 o 
  -2   5   7      272.05      283.45      5.35 o 
  -1   5   7      971.31      968.05     10.34 o 
   0   5   7     1765.87     2104.53     18.09 o 
   1   5   7      888.15     1142.55     11.08 o 
   2   5   7     1711.93     1773.72     14.26 o 
   3   5   7        8.46        7.08      0.74 o 
   4   5   7     1496.70     1540.23     36.87 o 
   5   5   7       95.99       90.95      5.78 o 
   6   5   7      230.05      212.86      9.13 o 
   7   5   7       67.88       64.16      5.94 o 
   8   5   7        5.26        1.74      3.82 o 
   9   5   7       91.72       85.26      7.17 o 
  10   5   7        0.97       -0.09      3.41 o 
  11   5   7       43.47       47.48      6.10 o 
  12   5   7        0.04       -2.15      3.85 o 
  -9   6   7        8.83        3.19      3.70 o 
  -8   6   7        0.08       -2.84      2.84 o 
  -7   6   7       11.78       13.09      2.68 o 
  -6   6   7        3.30        5.06      2.01 o 
  -5   6   7       31.65       54.19      3.19 o 
  -4   6   7       73.12       58.25      2.53 o 
  -3   6   7       59.79       62.53      2.31 o 
  -2   6   7       48.94       37.58      1.83 o 
  -1   6   7      229.87      221.84      3.40 o 
   0   6   7      171.51      170.43      2.32 o 
   1   6   7      421.19      399.24      4.77 o 
   2   6   7        0.03       -0.55      0.55 o 
   3   6   7       15.75        5.14      0.60 o 
   4   6   7      228.92      190.89      3.22 o 
   5   6   7      300.46      310.15      4.41 o 
   6   6   7      638.02      660.19     20.41 o 
   7   6   7      158.90      148.00      8.34 o 
   8   6   7      554.61      531.96     18.23 o 
   9   6   7      274.20      251.12     11.66 o 
  10   6   7       13.46       13.36      4.77 o 
  11   6   7        6.10        4.52      4.11 o 
  12   6   7        6.08        5.84      4.55 o 
  -9   7   7        2.96        2.84      3.63 o 
  -8   7   7        3.31        5.15      3.60 o 
  -7   7   7        0.16       -0.09      3.16 o 
  -6   7   7      126.97      140.32      4.02 o 
  -5   7   7       73.03       88.10      3.15 o 
  -4   7   7      214.99      232.31      4.82 o 
  -3   7   7       35.80       32.60      1.66 o 
  -2   7   7       49.54       46.90      2.07 o 
  -1   7   7      493.90      498.67      5.19 o 
   0   7   7      373.11      400.84      4.30 o 
   1   7   7      383.53      394.25      3.89 o 
   2   7   7      167.92      159.79      2.04 o 
   3   7   7       26.48       21.75      1.34 o 
   4   7   7       96.71       83.77      2.83 o 
   5   7   7       73.90       61.70      1.85 o 
   6   7   7       27.53       20.87      2.50 o 
   7   7   7      265.81      260.88      9.51 o 
   8   7   7       11.62        6.82      4.33 o 
   9   7   7       20.64       23.22      5.15 o 
  10   7   7       30.60       30.77      5.53 o 
  11   7   7       19.62       22.97      5.62 o 
  -9   8   7        0.23        0.73      3.70 o 
  -8   8   7        0.04       -2.94      3.22 o 
  -7   8   7        2.30        1.99      3.29 o 
  -6   8   7       10.46       10.82      2.20 o 
  -5   8   7      144.10      155.94      4.06 o 
  -4   8   7       50.08       73.60      3.13 o 
  -3   8   7       44.65       38.98      1.98 o 
  -2   8   7       15.14       11.57      0.99 o 
  -1   8   7       97.17      101.77      1.95 o 
   0   8   7        4.01        5.79      0.78 o 
   1   8   7       39.75       41.70      1.29 o 
   2   8   7        3.41        4.91      0.68 o 
   3   8   7      105.49      127.18      2.86 o 
   4   8   7      360.56      354.34      4.08 o 
   5   8   7      586.75      587.03      7.81 o 
   6   8   7      187.52      202.61      3.60 o 
   7   8   7        1.43        6.73      2.74 o 
   8   8   7        9.16       11.20      2.97 o 
   9   8   7        2.90        0.88      4.42 o 
  10   8   7        8.09        7.55      4.83 o 
  11   8   7        0.70        2.91      4.55 o 
  -9   9   7       21.48       24.58      5.15 o 
  -8   9   7       20.42       22.11      4.93 o 
  -7   9   7        1.62        0.38      3.48 o 
  -6   9   7        5.29        8.18      3.76 o 
  -5   9   7       16.83       21.45      5.37 o 
  -4   9   7        0.63        3.90      1.78 o 
  -3   9   7      309.64      315.60      4.95 o 
  -2   9   7       87.39       85.17      2.18 o 
  -1   9   7      250.36      230.83      3.21 o 
   0   9   7        3.39        0.32      0.79 o 
   1   9   7       43.35       50.44      1.53 o 
   2   9   7       53.89       53.20      1.37 o 
   3   9   7       82.22       72.58      1.70 o 
   4   9   7      110.54      102.37      2.28 o 
   5   9   7       33.20       35.29      2.08 o 
   6   9   7       16.49       21.22      1.55 o 
   7   9   7       51.15       59.30      2.16 o 
   8   9   7        9.17        8.44      1.30 o 
   9   9   7       48.23       45.93      2.41 o 
  10   9   7       32.79       46.25      6.76 o 
  -9  10   7        3.01       -3.79      3.79 o 
  -8  10   7        1.27        8.02      4.14 o 
  -7  10   7        5.30        8.56      4.08 o 
  -6  10   7        3.74        0.47      3.41 o 
  -5  10   7        5.61        1.77      3.54 o 
  -4  10   7       69.82       77.48      3.84 o 
  -3  10   7        3.15        5.15      1.63 o 
  -2  10   7      108.01      114.96      2.95 o 
  -1  10   7       12.05       14.53      1.30 o 
   0  10   7      195.31      191.24      2.96 o 
   1  10   7      440.61      434.29      4.80 o 
   2  10   7        6.00        7.17      0.88 o 
   3  10   7       82.89       79.70      1.86 o 
   4  10   7       41.71       51.69      1.87 o 
   5  10   7      126.46      131.17      3.21 o 
   6  10   7        7.63       11.93      2.19 o 
   7  10   7        3.59        9.22      2.03 o 
   8  10   7        0.15        0.59      1.39 o 
   9  10   7       29.88       36.08      3.09 o 
  10  10   7        9.11       13.36      4.96 o 
  -8  11   7       42.50       47.96      6.54 o 
  -7  11   7        9.30        7.77      3.89 o 
  -6  11   7        6.09        7.77      4.01 o 
  -5  11   7       17.00       17.09      4.08 o 
  -4  11   7       85.48       84.47      7.01 o 
  -3  11   7        1.86        3.42      1.40 o 
  -2  11   7       25.18       24.87      1.64 o 
  -1  11   7      140.23      143.86      3.67 o 
   0  11   7       91.03      103.49      2.54 o 
   1  11   7       18.58       11.52      1.17 o 
   2  11   7       82.96       85.50      1.96 o 
   3  11   7        0.77       -1.08      1.08 o 
   4  11   7        5.46        3.90      1.18 o 
   5  11   7      107.43       94.79      2.38 o 
   6  11   7       84.35       87.23      3.64 o 
   7  11   7       20.51       25.98      1.95 o 
   8  11   7      107.89      123.38      4.14 o 
   9  11   7        3.93        5.41      2.05 o 
  10  11   7        6.55        3.70      4.26 o 
  -8  12   7        3.35        2.81      4.71 o 
  -7  12   7        0.51       -0.44      4.01 o 
  -6  12   7        4.06        5.28      3.73 o 
  -5  12   7       34.57       36.80      5.43 o 
  -4  12   7       81.08       82.64      7.33 o 
  -3  12   7       12.30       11.29      1.98 o 
  -2  12   7        8.38        7.13      1.44 o 
  -1  12   7      178.76      177.63      3.41 o 
   0  12   7      446.47      415.71      7.73 o 
   1  12   7       52.91       56.13      1.94 o 
   2  12   7       53.21       42.76      2.10 o 
   3  12   7       60.78       64.95      2.42 o 
   4  12   7       41.30       42.21      2.01 o 
   5  12   7        0.48       -0.62      1.22 o 
   6  12   7        6.67        4.24      1.71 o 
   7  12   7       17.54       23.69      2.13 o 
   8  12   7       17.43       19.25      2.02 o 
   9  12   7        4.50        1.30      4.39 o 
  10  12   7       16.51       16.24      5.02 o 
  -7  13   7        1.20        9.48      4.74 o 
  -6  13   7        2.43        6.26      4.49 o 
  -5  13   7        7.79       10.43      4.58 o 
  -4  13   7        0.39       -3.10      3.10 o 
  -3  13   7       12.37       21.42      4.71 o 
  -2  13   7        7.63       11.70      4.03 o 
  -1  13   7        0.94       -1.64      1.64 o 
   0  13   7       20.99       12.78      1.49 o 
   1  13   7        1.36       -1.18      1.29 o 
   2  13   7      123.12      106.46      3.06 o 
   3  13   7        6.08        3.70      1.50 o 
   4  13   7       19.17       14.05      1.67 o 
   5  13   7       11.38        6.65      1.47 o 
   6  13   7       50.15       30.83      2.27 o 
   7  13   7        0.76       -0.89      2.23 o 
   8  13   7       11.88       13.98      3.28 o 
   9  13   7        1.54        3.22      4.23 o 
  10  13   7        0.11       -4.08      4.08 o 
  -6  14   7        9.14       13.02      4.74 o 
  -5  14   7       17.96       25.68      5.09 o 
  -4  14   7        8.10       13.52      4.33 o 
  -3  14   7       29.98       38.00      5.47 o 
  -2  14   7        6.46        4.42      2.25 o 
  -1  14   7       93.93       94.96      6.72 o 
   0  14   7       31.72       34.17      4.37 o 
   1  14   7        0.56       -1.03      1.57 o 
   2  14   7        0.92        0.81      1.72 o 
   3  14   7       12.21        6.87      1.63 o 
   4  14   7        0.98        1.07      1.56 o 
   5  14   7        0.85       -1.36      1.36 o 
   6  14   7        0.06       -1.71      1.71 o 
   7  14   7       13.84       14.13      2.30 o 
   8  14   7       51.30       61.59      6.54 o 
   9  14   7        0.00        6.16      4.30 o 
  -5  15   7        0.02        1.42      4.08 o 
  -4  15   7        4.85        6.51      4.17 o 
  -3  15   7        2.98        0.35      4.08 o 
  -2  15   7      124.94      138.37      9.13 o 
  -1  15   7       16.32       16.77      2.36 o 
   0  15   7        6.06        5.13      2.03 o 
   1  15   7        0.80       -1.80      1.80 o 
   2  15   7       44.58       34.30      2.88 o 
   3  15   7        3.81       -0.26      1.84 o 
   4  15   7       21.75       15.43      2.19 o 
   5  15   7        0.59       -1.73      1.73 o 
   6  15   7        5.11        4.10      2.26 o 
   7  15   7        2.36        4.64      2.21 o 
   8  15   7        2.80        7.71      4.42 o 
  -4  16   7        0.41        4.08      4.68 o 
  -3  16   7        2.52       -1.67      4.45 o 
  -2  16   7       14.92       11.78      4.80 o 
  -1  16   7        0.14       -2.54      3.10 o 
   0  16   7        9.74        8.61      2.38 o 
   1  16   7        0.00       -1.55      2.07 o 
   2  16   7        0.01        0.05      2.16 o 
   3  16   7        1.96        2.12      3.68 o 
   4  16   7        4.91       10.71      5.28 o 
   5  16   7        0.71       -1.63      2.87 o 
   6  16   7        0.47       -2.86      2.86 o 
   7  16   7        2.71        7.23      4.71 o 
  -3  17   7        3.18       11.94      5.28 o 
  -2  17   7        9.49       18.80      5.50 o 
  -1  17   7       14.15        9.54      4.99 o 
   0  17   7       19.93       17.38      5.05 o 
   1  17   7        0.07       -1.13      2.59 o 
   2  17   7        6.47        2.43      2.72 o 
   3  17   7        2.15        1.58      3.98 o 
   4  17   7        6.95        4.61      3.65 o 
   5  17   7        3.82        1.80      4.39 o 
   6  17   7        2.69        5.50      4.55 o 
   0  18   7        3.22        1.11      4.74 o 
   1  18   7        0.16       -0.86      2.83 o 
   2  18   7        0.01       -1.86      2.82 o 
   3  18   7        0.71       -0.03      4.69 o 
  -3 -14   8        0.74       -5.28      5.28 o 
  -2 -14   8        0.34        1.33      5.24 o 
  -1 -14   8        3.79       -4.90      4.90 o 
   0 -14   8        0.38        1.42      4.74 o 
   1 -14   8        0.50       -3.48      5.18 o 
   2 -14   8       14.43       21.51      6.79 o 
   3 -14   8       46.55       37.85      7.36 o 
  -5 -13   8        1.31       -0.06      2.94 o 
  -4 -13   8        2.51       -4.06      4.87 o 
  -3 -13   8        0.53       -1.45      5.12 o 
  -2 -13   8       46.37       49.85      6.86 o 
  -1 -13   8        0.96       -3.48      4.74 o 
   0 -13   8       17.63       15.38      5.56 o 
   1 -13   8        0.31       -1.58      4.30 o 
   2 -13   8        1.31       -2.84      4.99 o 
   3 -13   8       90.36      107.00      9.57 o 
   4 -13   8       28.28       23.00      6.41 o 
   5 -13   8       36.19       48.97      7.55 o 
  -6 -12   8        5.92        4.43      4.38 o 
  -5 -12   8        6.52        5.93      3.21 o 
  -4 -12   8        3.94       17.15      5.18 o 
  -3 -12   8        3.45        7.98      3.31 o 
  -2 -12   8        2.25       -1.96      2.93 o 
  -1 -12   8        3.05        0.60      4.52 o 
   0 -12   8        2.16        0.79      4.45 o 
   1 -12   8        9.51       14.41      5.15 o 
   2 -12   8        8.58        6.16      5.05 o 
   3 -12   8       11.03        3.79      4.87 o 
   4 -12   8       29.93       26.66      6.10 o 
   5 -12   8        2.63        1.33      4.55 o 
   6 -12   8       31.80       45.11      7.14 o 
  -7 -11   8        1.06        0.76      4.64 o 
  -6 -11   8       18.29       22.35      3.75 o 
  -5 -11   8        0.72       -3.82      3.82 o 
  -4 -11   8        7.78       12.76      4.49 o 
  -3 -11   8        0.22        1.39      4.11 o 
  -2 -11   8        2.84        1.95      2.87 o 
  -1 -11   8        1.56        1.22      2.81 o 
   0 -11   8        0.83       -2.38      2.43 o 
   1 -11   8       29.83       31.97      5.43 o 
   2 -11   8        9.18        1.42      4.68 o 
   3 -11   8       61.52       57.08      6.41 o 
   4 -11   8        7.84        7.46      5.02 o 
   5 -11   8      101.05      108.96      9.10 o 
   6 -11   8       16.45       20.06      5.18 o 
   7 -11   8        0.82       -1.04      4.68 o 
  -8 -10   8        2.05        0.22      4.55 o 
  -7 -10   8        3.27        0.70      3.85 o 
  -6 -10   8       57.04       57.39      4.41 o 
  -5 -10   8        0.01       -2.31      3.41 o 
  -4 -10   8        1.83        1.04      3.98 o 
  -3 -10   8        7.54        5.37      3.89 o 
  -2 -10   8       37.55       32.95      5.18 o 
  -1 -10   8      127.58      121.46      5.63 o 
   0 -10   8       60.53       62.59      4.20 o 
   1 -10   8      150.26      143.94      5.50 o 
   2 -10   8       89.78       77.30      7.55 o 
   3 -10   8        0.74       -3.79      3.79 o 
   4 -10   8       87.34       84.25      7.80 o 
   5 -10   8       36.20       47.29      6.22 o 
   6 -10   8       52.98       56.64      6.79 o 
   7 -10   8       19.71       19.14      5.43 o 
  -8  -9   8        6.06        9.98      4.39 o 
  -7  -9   8        1.58       -0.32      3.57 o 
  -6  -9   8        7.31        3.07      2.70 o 
  -5  -9   8        5.44        2.15      3.54 o 
  -4  -9   8       17.78       13.74      2.91 o 
  -3  -9   8       52.55       49.82      2.94 o 
  -2  -9   8        1.88        1.46      2.02 o 
  -1  -9   8       27.10       25.29      2.56 o 
   0  -9   8      112.43      107.02      3.57 o 
   1  -9   8      195.31      167.38      7.22 o 
   2  -9   8       17.51       17.98      3.16 o 
   3  -9   8      178.20      184.33      9.92 o 
   4  -9   8       51.23       46.50      5.97 o 
   5  -9   8      165.26      186.04      9.76 o 
   6  -9   8       33.11       39.43      5.53 o 
   7  -9   8        0.03       -3.13      3.76 o 
  -9  -8   8        0.02        0.63      4.08 o 
  -8  -8   8        0.68       -3.66      3.66 o 
  -7  -8   8       16.40       22.52      4.80 o 
  -6  -8   8       57.99       46.73      3.66 o 
  -5  -8   8       27.74       24.04      4.36 o 
  -4  -8   8      315.71      330.14      9.31 o 
  -3  -8   8        0.00       -0.32      1.60 o 
  -2  -8   8      196.40      200.34      4.62 o 
  -1  -8   8        1.20       -0.94      1.36 o 
   0  -8   8        2.28       -1.31      1.35 o 
   1  -8   8        0.20       -0.59      1.18 o 
   2  -8   8       31.93       21.98      1.59 o 
   3  -8   8      382.64      402.66      6.28 o 
   4  -8   8       18.85       23.78      2.85 o 
   5  -8   8      612.27      624.72     10.79 o 
   6  -8   8       43.23       43.31      5.40 o 
   7  -8   8       49.08       48.08      5.78 o 
   8  -8   8        1.53        4.08      4.20 o 
  -9  -7   8        0.05        3.60      3.79 o 
  -8  -7   8       44.85       57.21      5.72 o 
  -7  -7   8       19.45       23.44      4.45 o 
  -6  -7   8        0.21       -0.82      3.29 o 
  -5  -7   8      109.12      100.82      4.31 o 
  -4  -7   8      530.78      520.95     10.66 o 
  -3  -7   8      277.57      254.25      5.87 o 
  -2  -7   8        3.35       -1.52      1.52 o 
  -1  -7   8        0.13       -0.65      1.34 o 
   0  -7   8        0.41       -1.21      1.21 o 
   1  -7   8      217.78      216.42      4.08 o 
   2  -7   8        1.94        0.10      1.00 o 
   3  -7   8      395.32      395.33      5.94 o 
   4  -7   8      631.13      669.10      8.59 o 
   5  -7   8       44.29       48.45      2.39 o 
   6  -7   8       76.54       86.53      4.84 o 
   7  -7   8       11.40        9.84      2.71 o 
   8  -7   8        3.04       -2.75      3.54 o 
 -10  -6   8       10.75        4.14      3.76 o 
  -9  -6   8        0.37        2.09      3.70 o 
  -8  -6   8        3.54        0.98      3.48 o 
  -7  -6   8        1.46       -1.30      3.32 o 
  -6  -6   8       34.02       32.83      3.13 o 
  -5  -6   8       58.26       57.65      3.16 o 
  -4  -6   8       19.66       20.16      1.97 o 
  -3  -6   8       33.17       31.50      2.10 o 
  -2  -6   8       63.44       61.06      2.67 o 
  -1  -6   8        2.49        2.69      1.36 o 
   0  -6   8        2.92        3.34      1.35 o 
   1  -6   8       96.41       94.57      3.50 o 
   2  -6   8       33.62       37.88      1.59 o 
   3  -6   8       45.06       38.73      2.13 o 
   4  -6   8       57.46       59.97      4.48 o 
   5  -6   8       44.44       54.05      2.95 o 
   6  -6   8      239.36      247.62      5.95 o 
   7  -6   8       32.98       34.93      2.78 o 
   8  -6   8       22.82       17.60      2.98 o 
 -10  -5   8        6.07        4.04      3.82 o 
  -9  -5   8        0.47       -0.85      3.38 o 
  -8  -5   8       17.47       25.18      3.13 o 
  -7  -5   8        2.36       -2.69      3.13 o 
  -6  -5   8        1.35        0.47      2.09 o 
  -5  -5   8       97.86      105.05      3.68 o 
  -4  -5   8      182.23      171.04      5.96 o 
  -3  -5   8      529.23      528.23      7.70 o 
  -2  -5   8       84.05       90.83      2.85 o 
  -1  -5   8        3.54        2.95      1.27 o 
   0  -5   8       70.90       73.62      2.55 o 
   1  -5   8      114.76      135.56      3.83 o 
   2  -5   8        2.80        2.72      1.27 o 
   3  -5   8        4.71        4.08      1.36 o 
   4  -5   8      253.28      271.78      4.95 o 
   5  -5   8     2655.17     2683.87     30.37 o 
   6  -5   8      175.64      191.10      5.27 o 
   7  -5   8      829.64      850.78     13.33 o 
   8  -5   8        3.13        2.62      1.96 o 
   9  -5   8       31.98       27.04      4.42 o 
  10  -5   8        3.52        0.00      3.98 o 
 -10  -4   8        5.05        1.33      3.44 o 
  -9  -4   8        2.16       -0.32      2.97 o 
  -8  -4   8        5.09        5.54      2.37 o 
  -7  -4   8        3.54        1.21      1.88 o 
  -6  -4   8      139.03      148.25      4.06 o 
  -5  -4   8      228.35      250.77      8.12 o 
  -4  -4   8       67.54       82.79      2.80 o 
  -3  -4   8        3.73        0.42      1.27 o 
  -2  -4   8        3.40        0.35      1.09 o 
  -1  -4   8      697.80      678.68      9.02 o 
   0  -4   8       44.59       60.64      2.29 o 
   1  -4   8        5.96        7.45      1.21 o 
   2  -4   8       31.87       27.25      1.55 o 
   3  -4   8       65.77       64.06      2.32 o 
   4  -4   8        3.58        1.20      1.04 o 
   5  -4   8       64.72       78.25      2.47 o 
   6  -4   8       12.21       20.33      1.82 o 
   7  -4   8       36.54       36.33      2.53 o 
   8  -4   8       16.88       16.76      2.11 o 
   9  -4   8       11.09       16.95      2.70 o 
  10  -4   8       13.67       14.94      3.85 o 
  11  -4   8        0.07        1.99      3.51 o 
  -9  -3   8        0.79        1.20      3.10 o 
  -8  -3   8       52.08       60.32      6.33 o 
  -7  -3   8      113.82      110.71      4.65 o 
  -6  -3   8       27.67       15.15      1.43 o 
  -5  -3   8        6.80        9.82      1.72 o 
  -4  -3   8       58.99       65.30      2.84 o 
  -3  -3   8      259.72      236.55      4.30 o 
  -2  -3   8       44.80       52.65      2.09 o 
  -1  -3   8      492.64      533.04      7.82 o 
   0  -3   8        0.09        3.99      1.61 o 
   1  -3   8       93.32       71.36      2.35 o 
   2  -3   8       63.08       72.14      1.67 o 
   3  -3   8       23.01       25.15      1.34 o 
   4  -3   8        0.22       -0.83      0.90 o 
   5  -3   8        0.56        0.06      0.99 o 
   6  -3   8      434.11      441.90      6.58 o 
   7  -3   8     1235.65     1245.44     17.57 o 
   8  -3   8       45.71       47.04      2.74 o 
   9  -3   8       66.91       68.05      6.52 o 
  10  -3   8        0.54       -0.23      2.35 o 
  11  -3   8        4.85        4.43      2.30 o 
  -9  -2   8       14.26        9.41      3.38 o 
  -8  -2   8       19.01       17.38      2.47 o 
  -7  -2   8        8.89        9.30      1.86 o 
  -6  -2   8      126.02      127.88      2.85 o 
  -5  -2   8       85.01       98.36      2.48 o 
  -4  -2   8       18.59       26.38      1.86 o 
  -3  -2   8      183.94      176.04      3.50 o 
  -2  -2   8      137.83      133.52      2.96 o 
  -1  -2   8       45.71       64.94      2.13 o 
   0  -2   8       72.62       51.78      2.27 o 
   1  -2   8     1025.43     1090.90     11.70 o 
   2  -2   8       42.22       40.28      1.34 o 
   3  -2   8      452.16      612.37      7.12 o 
   4  -2   8        6.13        8.89      0.98 o 
   5  -2   8        7.30        7.40      0.98 o 
   6  -2   8       18.50       11.19      1.33 o 
   7  -2   8       63.28       71.25      2.47 o 
   8  -2   8      134.54      140.68      3.13 o 
   9  -2   8      101.79      111.38      9.97 o 
  10  -2   8        5.94        6.97      2.29 o 
  11  -2   8        1.02       -1.99      1.99 o 
  -9  -1   8        0.86       -1.17      2.81 o 
  -8  -1   8        2.71        0.72      1.63 o 
  -7  -1   8       53.88       47.62      2.77 o 
  -6  -1   8       12.06       10.59      1.31 o 
  -5  -1   8        0.81       -0.87      0.99 o 
  -4  -1   8       80.98       76.14      2.71 o 
  -3  -1   8       89.61      102.05      3.52 o 
  -2  -1   8       70.56       89.01      3.72 o 
  -1  -1   8      169.07      170.28      3.72 o 
   0  -1   8     1016.43     1072.16     12.78 o 
   1  -1   8      394.80      425.82      5.88 o 
   2  -1   8       32.68       39.23      1.30 o 
   3  -1   8       91.23       96.79      1.76 o 
   4  -1   8        3.43        5.98      0.82 o 
   5  -1   8      173.68      186.18      2.84 o 
   6  -1   8      179.69      181.46      2.85 o 
   7  -1   8      304.71      318.47      4.78 o 
   8  -1   8      138.03      133.39      2.50 o 
   9  -1   8        9.68        8.01      2.14 o 
  10  -1   8        0.30       -1.24      1.98 o 
  11  -1   8        1.23       -1.44      2.53 o 
  -9   0   8       17.11       18.29      3.92 o 
  -8   0   8       19.59       20.53      2.07 o 
  -7   0   8      115.71      129.97      3.31 o 
  -6   0   8       47.35       43.09      1.98 o 
  -5   0   8       21.84       20.16      1.43 o 
  -4   0   8        1.97        4.06      1.23 o 
  -3   0   8       53.00       56.70      2.28 o 
  -2   0   8      536.56      554.98      8.53 o 
  -1   0   8      952.88      963.29     16.44 o 
   0   0   8      335.19      357.52      5.08 o 
   1   0   8       36.94       44.11      1.37 o 
   2   0   8      637.04      642.19      8.32 o 
   3   0   8       77.44       77.34      1.67 o 
   4   0   8       11.84       17.85      0.84 o 
   5   0   8      206.73      210.31      3.01 o 
   6   0   8        3.01        3.71      0.78 o 
   7   0   8      151.90      151.93      2.45 o 
   8   0   8      100.07      122.95      2.85 o 
   9   0   8      299.64      300.74      6.01 o 
  10   0   8       10.32        6.94      2.64 o 
  11   0   8        5.06        3.66      1.98 o 
  -9   1   8        1.51        3.19      3.03 o 
  -8   1   8        5.29        6.08      1.88 o 
  -7   1   8       77.50       76.83      2.69 o 
  -6   1   8        6.74        0.47      1.97 o 
  -5   1   8       72.92       82.75      2.36 o 
  -4   1   8        1.12        0.86      0.84 o 
  -3   1   8       83.35       81.98      2.62 o 
  -2   1   8      185.19      190.27      4.18 o 
  -1   1   8     1018.78     1173.85     21.32 o 
   0   1   8      174.13      191.40      2.68 o 
   1   1   8      508.18      436.62      4.78 o 
   2   1   8      503.92      506.56      5.82 o 
   3   1   8     1494.00     1653.45     15.62 o 
   4   1   8      628.52      619.45      7.74 o 
   5   1   8      190.25      226.46      2.99 o 
   6   1   8       85.61       84.47      2.03 o 
   7   1   8      202.41      206.89      3.45 o 
   8   1   8       13.66       18.87      2.50 o 
   9   1   8       39.01       40.92      2.28 o 
  10   1   8        8.70       10.87      1.66 o 
  11   1   8       10.43        7.60      1.83 o 
  -9   2   8        0.00       -2.84      2.84 o 
  -8   2   8        0.11       -2.65      2.65 o 
  -7   2   8       14.82        9.19      2.04 o 
  -6   2   8        0.01       -1.35      1.35 o 
  -5   2   8      295.51      277.27      4.43 o 
  -4   2   8        2.58        1.68      0.82 o 
  -3   2   8      133.10      147.65      3.55 o 
  -2   2   8      212.99      227.30      4.45 o 
  -1   2   8      396.50      426.10      7.09 o 
   0   2   8      110.92      103.07      2.03 o 
   1   2   8       54.83       54.35      1.31 o 
   2   2   8       87.62      101.08      1.55 o 
   3   2   8      452.13      557.47      5.30 o 
   4   2   8       27.53       21.72      1.12 o 
   5   2   8       68.10       68.26      2.00 o 
   6   2   8        9.15        5.61      1.80 o 
   7   2   8       36.77       38.52      1.46 o 
   8   2   8      133.16      136.79      3.15 o 
   9   2   8        8.33        5.55      1.44 o 
  10   2   8       30.81       28.98      2.22 o 
  11   2   8        0.45        0.96      1.51 o 
  -9   3   8        0.06        1.55      3.16 o 
  -8   3   8       21.26       20.72      4.01 o 
  -7   3   8      495.97      503.12     11.41 o 
  -6   3   8        4.09       -1.55      1.55 o 
  -5   3   8      273.25      274.16      5.59 o 
  -4   3   8        8.20        8.99      1.41 o 
  -3   3   8       75.39       52.78      2.27 o 
  -2   3   8      436.80      473.14      7.52 o 
  -1   3   8       93.34      103.57      2.29 o 
   0   3   8      247.45      244.18      3.48 o 
   1   3   8      451.37      469.95      5.13 o 
   2   3   8      129.30      114.65      1.67 o 
   3   3   8     1380.05     1361.43     12.05 o 
   4   3   8      600.39      651.23      7.07 o 
   5   3   8       72.63       70.88      1.94 o 
   6   3   8        1.21        1.42      0.84 o 
   7   3   8        0.02        0.23      0.80 o 
   8   3   8      130.35      118.10      2.69 o 
   9   3   8       16.62       16.96      1.42 o 
  10   3   8       68.03       70.45      2.42 o 
  11   3   8        5.32        2.20      2.95 o 
  -9   4   8        4.85        2.97      3.60 o 
  -8   4   8       36.04       35.92      4.80 o 
  -7   4   8       95.32       83.13      3.74 o 
  -6   4   8      629.06      665.15     18.84 o 
  -5   4   8       87.29       73.50      3.28 o 
  -4   4   8      140.42      144.24      5.72 o 
  -3   4   8       54.74       47.25      2.45 o 
  -2   4   8      146.93      160.90      5.99 o 
  -1   4   8     2149.25     2189.88     22.14 o 
   0   4   8      365.12      369.42      4.22 o 
   1   4   8      660.17      729.63      6.86 o 
   2   4   8      160.87      174.42      2.02 o 
   3   4   8      119.20      109.67      1.80 o 
   4   4   8      294.71      287.91      4.90 o 
   5   4   8        8.29        9.95      1.02 o 
   6   4   8      406.63      370.52     11.65 o 
   7   4   8        6.14        7.41      2.51 o 
   8   4   8        2.74        6.41      3.60 o 
   9   4   8        0.02        0.82      3.44 o 
  10   4   8        1.69       -0.16      1.54 o 
  11   4   8       41.13       40.85      5.47 o 
  -9   5   8        8.45        8.85      3.92 o 
  -8   5   8       12.40        7.61      3.29 o 
  -7   5   8      120.13      110.29      5.12 o 
  -6   5   8      362.09      391.21      7.70 o 
  -5   5   8       35.18       35.05      2.95 o 
  -4   5   8       61.87       58.09      3.35 o 
  -3   5   8       42.55       35.84      1.77 o 
  -2   5   8       15.33       15.40      1.49 o 
  -1   5   8       49.88       58.49      1.58 o 
   0   5   8      118.49      126.27      2.16 o 
   1   5   8      556.81      599.57      5.42 o 
   2   5   8      472.86      525.25      4.77 o 
   3   5   8      119.61      112.34      2.01 o 
   4   5   8        0.16        6.51      1.75 o 
   5   5   8        8.73        8.50      1.17 o 
   6   5   8       41.33       45.36      4.80 o 
   7   5   8      274.72      291.17     11.28 o 
   8   5   8       21.02       19.02      4.55 o 
   9   5   8       84.60       85.74      7.08 o 
  10   5   8        2.83        0.25      4.01 o 
  11   5   8       38.39       47.45      6.13 o 
  -9   6   8        0.00       -1.61      3.32 o 
  -8   6   8        1.70        2.31      3.54 o 
  -7   6   8        1.49        1.62      2.21 o 
  -6   6   8       42.51       50.40      3.00 o 
  -5   6   8        8.83       20.14      2.30 o 
  -4   6   8      226.67      235.34      5.15 o 
  -3   6   8        0.03       -1.06      1.06 o 
  -2   6   8        9.20        9.13      1.34 o 
  -1   6   8      118.38      111.28      1.96 o 
   0   6   8      309.31      328.04      3.69 o 
   1   6   8      349.99      405.23      4.25 o 
   2   6   8      110.94      111.13      1.60 o 
   3   6   8      267.34      271.69      3.74 o 
   4   6   8      470.42      472.58      7.11 o 
   5   6   8       19.34       15.51      4.58 o 
   6   6   8       45.53       51.21      5.18 o 
   7   6   8       35.46       36.08      4.96 o 
   8   6   8       36.22       35.82      5.37 o 
   9   6   8       49.68       58.06      6.95 o 
  10   6   8        4.52        2.69      4.36 o 
  11   6   8        0.00        1.33      4.33 o 
  12   6   8        0.03        2.46      4.39 o 
  -9   7   8        4.08        4.17      3.92 o 
  -8   7   8        0.09        2.09      3.54 o 
  -7   7   8        1.12        1.83      2.94 o 
  -6   7   8      312.43      306.46      8.34 o 
  -5   7   8      489.82      528.13      9.39 o 
  -4   7   8     2558.15     2591.43     34.23 o 
  -3   7   8       60.00       60.57      2.85 o 
  -2   7   8        0.18       -0.67      0.89 o 
  -1   7   8        0.82       -0.75      0.85 o 
   0   7   8       10.59       16.01      0.89 o 
   1   7   8       80.46       99.42      1.76 o 
   2   7   8      113.30      123.12      1.77 o 
   3   7   8       57.23       57.38      1.50 o 
   4   7   8     1241.19     1243.43     11.87 o 
   5   7   8       82.26       75.69      2.28 o 
   6   7   8      937.39      908.67     12.70 o 
   7   7   8      144.55      151.45      8.75 o 
   8   7   8        4.39        1.71      4.20 o 
   9   7   8       31.09       31.46      5.88 o 
  10   7   8       52.10       57.21      6.73 o 
  11   7   8        4.78        8.97      4.77 o 
  -9   8   8        0.61       -3.48      3.48 o 
  -8   8   8       25.25       24.45      4.90 o 
  -7   8   8        0.73       -0.70      3.38 o 
  -6   8   8        5.90        7.17      3.76 o 
  -5   8   8        5.69        8.64      2.46 o 
  -4   8   8      992.37     1034.20     28.14 o 
  -3   8   8       74.58       91.57      3.25 o 
  -2   8   8      401.55      361.54      5.28 o 
  -1   8   8       28.19       23.21      1.10 o 
   0   8   8       45.27       40.88      1.38 o 
   1   8   8       64.54       52.92      1.34 o 
   2   8   8       20.93       32.29      1.18 o 
   3   8   8        8.45       18.02      1.45 o 
   4   8   8      105.12      100.47      2.66 o 
   5   8   8       51.46       46.51      2.19 o 
   6   8   8      101.02      107.17      4.09 o 
   7   8   8        4.81        4.61      1.11 o 
   8   8   8       49.55       45.43      5.84 o 
   9   8   8       54.08       63.25      7.17 o 
  10   8   8       21.98       27.48      5.69 o 
  11   8   8       19.10       14.09      5.53 o 
  -9   9   8        9.35        6.82      4.61 o 
  -8   9   8        0.26        1.26      3.38 o 
  -7   9   8       18.86       21.45      4.55 o 
  -6   9   8        0.27       -0.88      3.19 o 
  -5   9   8       43.48       52.38      5.56 o 
  -4   9   8      329.87      370.18      7.80 o 
  -3   9   8     1272.76     1338.68     16.52 o 
  -2   9   8       46.05       48.94      1.91 o 
  -1   9   8      227.70      237.13      3.30 o 
   0   9   8        2.42        3.20      0.85 o 
   1   9   8       11.53        5.45      0.86 o 
   2   9   8      267.49      244.39      3.13 o 
   3   9   8      461.40      451.02      4.82 o 
   4   9   8      321.35      328.05      4.53 o 
   5   9   8      133.25      132.45      3.09 o 
   6   9   8       13.11       14.86      1.47 o 
   7   9   8      180.72      179.49      3.54 o 
   8   9   8       11.79        7.22      1.30 o 
   9   9   8        0.56        0.92      4.80 o 
  10   9   8        3.35       13.02      5.05 o 
  -9  10   8        9.62        9.54      4.93 o 
  -8  10   8       12.01       15.32      4.99 o 
  -7  10   8        0.69       -1.55      3.60 o 
  -6  10   8        1.48        1.26      3.54 o 
  -5  10   8        1.54       -2.84      3.22 o 
  -4  10   8      335.78      334.77     13.02 o 
  -3  10   8       73.84       90.67      4.13 o 
  -2  10   8      355.10      369.37      5.25 o 
  -1  10   8        1.73       -1.77      1.77 o 
   0  10   8       46.05       49.86      1.84 o 
   1  10   8        0.00       -0.88      0.88 o 
   2  10   8        9.18       11.23      0.94 o 
   3  10   8       50.93       48.20      1.92 o 
   4  10   8       82.69       76.33      2.16 o 
   5  10   8       86.72       84.37      2.86 o 
   6  10   8      300.87      282.11      7.15 o 
   7  10   8       50.67       42.21      2.41 o 
   8  10   8      101.27       94.59      2.81 o 
   9  10   8       13.95       15.80      1.57 o 
  -8  11   8       38.27       46.28      6.22 o 
  -7  11   8       12.34       14.88      4.74 o 
  -6  11   8        9.59       10.80      4.26 o 
  -5  11   8       10.06        6.86      3.51 o 
  -4  11   8        2.45       -2.75      2.75 o 
  -3  11   8      123.17      120.04      3.71 o 
  -2  11   8        4.52        2.05      1.27 o 
  -1  11   8       61.19       66.58      2.37 o 
   0  11   8       76.96       60.38      2.35 o 
   1  11   8       85.38       71.29      2.11 o 
   2  11   8        5.23        3.55      0.93 o 
   3  11   8       31.62       27.04      1.57 o 
   4  11   8        2.65        5.97      1.26 o 
   5  11   8        2.87        2.38      1.00 o 
   6  11   8       73.40       88.81      2.97 o 
   7  11   8       18.16       19.10      1.84 o 
   8  11   8       64.47       65.07      2.83 o 
   9  11   8       12.34       19.43      4.39 o 
  -8  12   8        0.02       -3.48      3.89 o 
  -7  12   8        1.94        4.87      4.58 o 
  -6  12   8        3.15        6.44      4.26 o 
  -5  12   8        0.35        2.50      3.73 o 
  -4  12   8        1.43        1.01      3.54 o 
  -3  12   8       49.70       51.75      5.65 o 
  -2  12   8        0.03       -1.88      1.88 o 
  -1  12   8      319.94      327.82      4.75 o 
   0  12   8      156.66      141.54      3.01 o 
   1  12   8       51.63       52.67      2.04 o 
   2  12   8      148.67      152.59      3.39 o 
   3  12   8       12.02       19.93      1.63 o 
   4  12   8       77.77       70.43      2.40 o 
   5  12   8      110.99      108.26      2.71 o 
   6  12   8       66.82       68.56      2.91 o 
   7  12   8        0.02       -1.04      1.62 o 
   8  12   8       15.49       18.66      2.69 o 
   9  12   8       11.82       16.43      5.15 o 
  10  12   8        0.21        0.35      4.55 o 
  -7  13   8        1.56        2.56      4.55 o 
  -6  13   8        7.94        8.94      4.80 o 
  -5  13   8        0.00        0.54      3.98 o 
  -4  13   8       33.93       27.86      4.93 o 
  -3  13   8        5.96        4.61      3.95 o 
  -2  13   8       17.79       25.65      2.48 o 
  -1  13   8        0.01       -1.02      3.37 o 
   0  13   8        7.73       10.50      1.41 o 
   1  13   8        1.53       -0.57      1.56 o 
   2  13   8       25.45       26.24      1.86 o 
   3  13   8        4.52        5.45      1.51 o 
   4  13   8        8.57        3.34      1.49 o 
   5  13   8       11.29        5.67      1.42 o 
   6  13   8        8.48        6.51      1.81 o 
   7  13   8       62.93       65.27      3.04 o 
   8  13   8        0.40        1.07      2.44 o 
   9  13   8        0.12       -3.73      3.73 o 
  10  13   8        0.53        3.29      4.23 o 
  -6  14   8        1.98        7.33      4.87 o 
  -5  14   8        8.21        9.51      4.83 o 
  -4  14   8       14.41       15.38      4.93 o 
  -3  14   8        3.42       -0.51      3.44 o 
  -2  14   8        5.32        5.72      3.63 o 
  -1  14   8        2.30        2.58      1.83 o 
   0  14   8        1.31        2.98      2.77 o 
   1  14   8        1.45       -1.84      2.00 o 
   2  14   8        0.49       -1.54      1.54 o 
   3  14   8       38.82       42.61      2.36 o 
   4  14   8       18.97       24.67      1.95 o 
   5  14   8        3.99        2.35      1.48 o 
   6  14   8        8.96       13.01      2.27 o 
   7  14   8        9.84        7.24      2.10 o 
   8  14   8        0.61        2.15      4.36 o 
   9  14   8        0.17       -2.84      4.36 o 
  -5  15   8        6.66       10.33      5.37 o 
  -4  15   8        0.03        4.17      4.45 o 
  -3  15   8       55.62       47.64      6.32 o 
  -2  15   8       20.26       18.07      4.93 o 
  -1  15   8        7.46       11.11      3.27 o 
   0  15   8       15.04       10.49      2.24 o 
   1  15   8        0.12        1.87      1.89 o 
   2  15   8        5.60        1.82      2.05 o 
   3  15   8       10.30        8.92      2.03 o 
   4  15   8        9.81        6.05      2.00 o 
   5  15   8        0.82       -0.78      1.85 o 
   6  15   8        1.78       -2.07      2.07 o 
   7  15   8        9.41        9.48      3.02 o 
   8  15   8       15.66       18.51      5.28 o 
  -4  16   8        3.28        0.22      4.61 o 
  -3  16   8       15.74       21.36      5.56 o 
  -2  16   8        4.25        2.15      4.52 o 
  -1  16   8       11.59       17.25      3.66 o 
   0  16   8        3.03        3.70      2.15 o 
   1  16   8        0.99        2.38      2.23 o 
   2  16   8       14.56       16.35      2.86 o 
   3  16   8        1.06       -0.21      2.43 o 
   4  16   8        6.82        4.76      2.58 o 
   5  16   8        1.42       -2.34      2.34 o 
   6  16   8        0.49       -1.26      4.90 o 
   7  16   8        2.53        2.15      4.55 o 
  -2  17   8        0.87        0.63      4.42 o 
  -1  17   8       16.87       13.96      5.24 o 
   0  17   8        9.37        7.90      4.77 o 
   1  17   8        1.10        2.83      2.70 o 
   2  17   8        4.43        4.78      4.74 o 
   3  17   8        0.29       -2.44      2.44 o 
   4  17   8        0.93       -4.51      6.29 o 
   5  17   8        5.05        1.32      3.11 o 
   6  17   8        2.39        0.51      4.30 o 
   0  18   8       15.76       15.42      5.34 o 
   1  18   8        0.59        2.34      4.61 o 
   2  18   8        1.65        2.87      4.98 o 
   3  18   8        0.28       -2.50      2.50 o 
  -1 -14   9        4.58        2.12      5.59 o 
   0 -14   9        1.49       -3.95      5.40 o 
   1 -14   9        2.74       -2.84      5.50 o 
  -4 -13   9        5.28       -0.44      5.28 o 
  -3 -13   9       12.86       12.29      5.53 o 
  -2 -13   9        1.33       -4.71      5.15 o 
  -1 -13   9       10.41        2.02      5.50 o 
   0 -13   9        0.13       -4.71      4.71 o 
   1 -13   9       22.90       16.17      6.00 o 
   2 -13   9       35.57       37.12      7.08 o 
   3 -13   9       15.41       23.38      6.86 o 
   4 -13   9       12.13       10.77      6.03 o 
  -5 -12   9        6.91        3.80      3.27 o 
  -4 -12   9        5.15        7.30      5.37 o 
  -3 -12   9       23.89       24.89      7.93 o 
  -2 -12   9        0.06       -4.45      4.45 o 
  -1 -12   9        0.00       -4.45      4.45 o 
   0 -12   9       10.52        5.78      5.24 o 
   1 -12   9        0.48       -4.08      4.49 o 
   2 -12   9       13.50       16.90      5.65 o 
   3 -12   9        0.26       -4.61      4.61 o 
   4 -12   9        7.06        6.51      5.18 o 
   5 -12   9        5.69        3.92      5.31 o 
   6 -12   9        3.73        3.51      5.21 o 
  -6 -11   9       12.88       17.75      3.60 o 
  -5 -11   9        1.29       -3.57      3.89 o 
  -4 -11   9        2.70        6.57      4.17 o 
  -3 -11   9        0.68       -1.42      4.14 o 
  -2 -11   9        0.91        2.68      2.96 o 
  -1 -11   9       39.35       42.86      4.09 o 
   0 -11   9        1.84        0.85      4.74 o 
   1 -11   9        0.99       -3.76      3.76 o 
   2 -11   9       41.77       49.69      6.86 o 
   3 -11   9        1.77       -4.55      4.55 o 
   4 -11   9        0.34        0.19      4.11 o 
   5 -11   9        5.82        3.82      5.15 o 
   6 -11   9        0.73       -2.62      4.77 o 
   7 -11   9        1.10        5.62      4.99 o 
  -7 -10   9        3.28        2.05      4.64 o 
  -6 -10   9        0.60       -1.80      2.95 o 
  -5 -10   9        8.32        6.73      4.04 o 
  -4 -10   9        8.47       15.07      4.61 o 
  -3 -10   9       11.31        9.19      4.39 o 
  -2 -10   9        2.66        1.04      4.14 o 
  -1 -10   9       31.56       35.29      5.72 o 
   0 -10   9       18.57       25.65      3.24 o 
   1 -10   9       87.90       81.92      7.80 o 
   2 -10   9        5.82        4.87      4.20 o 
   3 -10   9       34.67       30.55      5.88 o 
   4 -10   9        0.49        0.28      4.20 o 
   5 -10   9       44.24       48.56      6.60 o 
   6 -10   9        0.07        3.10      4.58 o 
   7 -10   9       10.52        9.38      5.15 o 
  -8  -9   9        6.93        6.51      4.49 o 
  -7  -9   9        5.87        1.90      4.30 o 
  -6  -9   9        6.99        7.47      3.13 o 
  -5  -9   9        7.96       -1.36      3.76 o 
  -4  -9   9        0.87        2.84      3.66 o 
  -3  -9   9       31.82       34.12      5.31 o 
  -2  -9   9       13.93       13.02      4.49 o 
  -1  -9   9       47.77       40.88      5.24 o 
   0  -9   9       15.73        9.33      2.71 o 
   1  -9   9        0.88       -0.31      2.75 o 
   2  -9   9       63.75       62.33      6.70 o 
   3  -9   9       19.26       16.93      4.49 o 
   4  -9   9        0.18        1.90      3.98 o 
   5  -9   9       19.78       30.61      5.47 o 
   6  -9   9        5.79        7.96      4.33 o 
   7  -9   9       12.90        8.91      4.80 o 
  -9  -8   9        1.44        0.06      4.11 o 
  -8  -8   9        2.02       -2.43      3.82 o 
  -7  -8   9        0.46        0.06      3.79 o 
  -6  -8   9        1.84        0.32      3.32 o 
  -5  -8   9       37.94       40.06      5.24 o 
  -4  -8   9       12.59       15.79      2.88 o 
  -3  -8   9       12.33        7.80      2.17 o 
  -2  -8   9        8.70        8.29      2.18 o 
  -1  -8   9       54.41       53.19      4.05 o 
   0  -8   9       28.95       24.95      2.67 o 
   1  -8   9      281.73      306.24      5.71 o 
   2  -8   9       17.20       13.99      3.19 o 
   3  -8   9      146.73      138.43      6.01 o 
   4  -8   9      142.12      149.20      8.56 o 
   5  -8   9        0.14        0.22      3.92 o 
   6  -8   9        2.57        7.96      4.11 o 
   7  -8   9        0.01        0.32      3.82 o 
  -9  -7   9        3.48        1.83      4.14 o 
  -8  -7   9        0.40       -3.19      3.19 o 
  -7  -7   9        8.85       10.61      4.11 o 
  -6  -7   9        0.98        1.80      3.03 o 
  -5  -7   9       10.03        9.60      3.85 o 
  -4  -7   9        2.48        2.71      1.94 o 
  -3  -7   9        2.72        3.81      1.68 o 
  -2  -7   9       45.79       46.68      2.51 o 
  -1  -7   9        6.65        3.15      1.70 o 
   0  -7   9       61.60       52.91      2.71 o 
   1  -7   9        5.08        5.08      1.64 o 
   2  -7   9       33.62       26.90      1.67 o 
   3  -7   9      304.63      326.39      6.03 o 
   4  -7   9        9.25        7.47      1.82 o 
   5  -7   9      158.94      154.74      5.34 o 
   6  -7   9       22.79       20.46      4.20 o 
   7  -7   9        5.85        5.50      3.85 o 
  -9  -6   9        8.58        7.17      4.11 o 
  -8  -6   9       11.53        6.60      4.08 o 
  -7  -6   9       12.34       13.46      4.11 o 
  -6  -6   9       19.08       15.64      3.82 o 
  -5  -6   9       15.61       16.72      2.60 o 
  -4  -6   9       35.58       45.76      3.36 o 
  -3  -6   9       52.35       47.59      2.47 o 
  -2  -6   9       50.36       39.07      2.33 o 
  -1  -6   9        7.90        5.26      1.54 o 
   0  -6   9       19.27       16.53      1.76 o 
   1  -6   9        0.06        0.05      1.12 o 
   2  -6   9       32.29       36.74      1.69 o 
   3  -6   9       47.83       50.67      2.56 o 
   4  -6   9       31.37       32.36      2.17 o 
   5  -6   9       22.50       27.00      2.03 o 
   6  -6   9        6.19        4.63      2.07 o 
   7  -6   9        2.71        3.58      2.70 o 
   8  -6   9        3.58        3.85      3.85 o 
  -9  -5   9       14.48        8.85      3.89 o 
  -8  -5   9        6.19        5.05      3.44 o 
  -7  -5   9        1.97       -3.00      3.00 o 
  -6  -5   9       11.66       11.37      3.54 o 
  -5  -5   9       53.60       57.24      3.19 o 
  -4  -5   9        6.42        8.68      1.73 o 
  -3  -5   9      276.78      284.92      6.15 o 
  -2  -5   9       52.72       39.17      2.11 o 
  -1  -5   9      128.62      130.29      3.47 o 
   0  -5   9       19.58       14.34      1.60 o 
   1  -5   9      185.81      204.76      6.23 o 
   2  -5   9       18.63       12.90      1.64 o 
   3  -5   9      969.35      932.95     12.03 o 
   4  -5   9       46.60       47.51      2.39 o 
   5  -5   9       15.68       18.24      1.85 o 
   6  -5   9        1.29        2.26      1.91 o 
   7  -5   9      175.28      175.39      5.09 o 
   8  -5   9        4.02        5.05      2.58 o 
   9  -5   9       15.96       19.05      4.30 o 
  -9  -4   9        0.01       -1.83      3.19 o 
  -8  -4   9       76.40       78.79      8.34 o 
  -7  -4   9       44.13       47.63      3.56 o 
  -6  -4   9        1.41       -0.68      1.59 o 
  -5  -4   9        0.80       -1.24      2.09 o 
  -4  -4   9        5.96        2.17      2.82 o 
  -3  -4   9      231.82      239.12      4.66 o 
  -2  -4   9       81.65       76.72      2.72 o 
  -1  -4   9      177.81      170.33      3.76 o 
   0  -4   9      157.99      152.05      4.19 o 
   1  -4   9       24.39       22.37      1.66 o 
   2  -4   9       58.91       61.90      2.35 o 
   3  -4   9       79.79       85.67      2.79 o 
   4  -4   9       24.09       27.91      1.82 o 
   5  -4   9      129.69      133.09      3.06 o 
   6  -4   9        6.04        4.36      1.73 o 
   7  -4   9       10.86       13.22      2.08 o 
   8  -4   9       36.22       46.57      3.44 o 
   9  -4   9        3.73        2.50      2.45 o 
  10  -4   9       24.37       21.86      4.36 o 
  -9  -3   9        4.98        5.40      3.16 o 
  -8  -3   9       15.95        9.12      2.48 o 
  -7  -3   9        0.08       -1.25      1.96 o 
  -6  -3   9        6.33        4.69      1.36 o 
  -5  -3   9        4.82        5.28      1.66 o 
  -4  -3   9       10.63        7.78      1.67 o 
  -3  -3   9       33.95       34.54      1.89 o 
  -2  -3   9      231.77      245.96      4.47 o 
  -1  -3   9        5.44        5.46      1.29 o 
   0  -3   9      852.51      886.57     18.47 o 
   1  -3   9      138.06      153.87      3.36 o 
   2  -3   9       68.29       67.97      1.86 o 
   3  -3   9      114.18      127.82      2.70 o 
   4  -3   9      381.97      372.45      5.11 o 
   5  -3   9      365.89      333.57      5.47 o 
   6  -3   9      284.24      291.58      5.07 o 
   7  -3   9       19.18       20.47      2.12 o 
   8  -3   9        2.85        3.75      2.53 o 
   9  -3   9       28.49       37.29      3.15 o 
  10  -3   9       30.24       34.25      3.29 o 
  -8  -2   9       14.77       13.61      2.40 o 
  -7  -2   9      136.66      140.46      5.45 o 
  -6  -2   9        1.58        2.40      1.25 o 
  -5  -2   9       63.81       52.48      3.00 o 
  -4  -2   9      325.23      321.76      6.17 o 
  -3  -2   9       30.54       35.39      1.92 o 
  -2  -2   9        5.55        2.19      1.09 o 
  -1  -2   9      154.87      149.51      3.21 o 
   0  -2   9      115.89      115.63      3.27 o 
   1  -2   9      358.62      396.46      5.83 o 
   2  -2   9      276.28      276.28      3.62 o 
   3  -2   9      431.73      463.93      6.82 o 
   4  -2   9      173.37      191.99      3.17 o 
   5  -2   9       10.02       13.46      1.14 o 
   6  -2   9       68.77       66.80      2.40 o 
   7  -2   9      205.46      201.57      4.67 o 
   8  -2   9       22.17       20.70      2.51 o 
   9  -2   9      184.30      199.44      6.00 o 
  10  -2   9        5.26        5.20      2.40 o 
  11  -2   9        7.33        8.05      2.47 o 
  -8  -1   9       15.18       16.26      2.44 o 
  -7  -1   9       28.90       31.66      2.32 o 
  -6  -1   9        8.67        4.23      1.48 o 
  -5  -1   9       40.87       39.39      1.79 o 
  -4  -1   9       46.28       43.95      2.52 o 
  -3  -1   9       10.13        9.82      1.69 o 
  -2  -1   9       14.81       24.41      2.29 o 
  -1  -1   9      100.52      120.84      3.17 o 
   0  -1   9       62.47       72.46      2.44 o 
   1  -1   9      133.43      107.77      2.56 o 
   2  -1   9      111.91      123.53      2.17 o 
   3  -1   9      508.86      541.99      5.87 o 
   4  -1   9      232.64      269.21      3.77 o 
   5  -1   9      656.79      663.99      7.47 o 
   6  -1   9      300.44      271.36      3.80 o 
   7  -1   9       11.40        9.31      1.17 o 
   8  -1   9        3.36        2.46      0.99 o 
   9  -1   9      140.72      135.31      4.73 o 
  10  -1   9        0.85       -2.11      2.11 o 
  11  -1   9        4.54        1.35      2.17 o 
  -9   0   9        0.87       -1.45      3.44 o 
  -8   0   9        0.00       -1.09      1.80 o 
  -7   0   9        0.05        0.45      1.29 o 
  -6   0   9       18.96        9.45      1.43 o 
  -5   0   9       32.27       16.06      1.42 o 
  -4   0   9      256.69      257.62      5.25 o 
  -3   0   9       11.86       11.36      1.40 o 
  -2   0   9        2.35        4.84      1.25 o 
  -1   0   9       10.77        5.31      1.61 o 
   0   0   9       48.41       59.25      1.98 o 
   1   0   9       67.58       76.66      1.85 o 
   2   0   9      390.62      451.66      5.49 o 
   3   0   9       13.04        3.13      0.74 o 
   4   0   9      156.60      151.83      2.47 o 
   5   0   9        4.23        2.27      0.80 o 
   6   0   9       31.82       33.56      1.58 o 
   7   0   9        0.17        0.73      0.78 o 
   8   0   9      139.49      139.87      4.79 o 
   9   0   9       51.99       58.27      3.29 o 
  10   0   9        0.00       -1.99      3.81 o 
  11   0   9        5.93        5.31      2.06 o 
  -9   1   9        8.20       12.76      3.79 o 
  -8   1   9       10.31        9.89      3.48 o 
  -7   1   9        3.14        4.47      1.39 o 
  -6   1   9       20.64       22.06      1.82 o 
  -5   1   9        2.32       -1.05      1.05 o 
  -4   1   9        3.48        2.04      1.36 o 
  -3   1   9       73.48       75.32      2.74 o 
  -2   1   9      233.95      223.40      4.55 o 
  -1   1   9      472.10      469.80      9.24 o 
   0   1   9      324.02      311.33      3.89 o 
   1   1   9      312.76      304.39      3.75 o 
   2   1   9        0.03        0.48      0.60 o 
   3   1   9        3.17       10.48      0.79 o 
   4   1   9       10.92       17.62      0.75 o 
   5   1   9        0.13       -0.22      0.43 o 
   6   1   9      103.28      104.86      1.70 o 
   7   1   9        2.17        1.75      0.99 o 
   8   1   9      369.87      350.76      8.32 o 
   9   1   9       62.36       51.87      2.56 o 
  10   1   9        3.75        1.48      1.78 o 
  11   1   9        2.02       -0.98      2.65 o 
  -9   2   9       19.58       23.95      4.45 o 
  -8   2   9        0.78       -2.69      2.69 o 
  -7   2   9        4.87        2.74      2.29 o 
  -6   2   9       43.25       25.92      1.77 o 
  -5   2   9      111.01      111.50      2.67 o 
  -4   2   9       75.26       70.92      2.05 o 
  -3   2   9       29.49       43.67      2.29 o 
  -2   2   9      106.60      131.43      3.42 o 
  -1   2   9       71.37       52.50      4.50 o 
   0   2   9      136.22      116.30      2.31 o 
   1   2   9      295.18      305.55      3.72 o 
   2   2   9       20.77       16.45      0.83 o 
   3   2   9       18.58       26.80      0.94 o 
   4   2   9      299.92      346.32      3.97 o 
   5   2   9       34.31       32.45      1.28 o 
   6   2   9        6.66       12.34      1.36 o 
   7   2   9       35.03       34.13      1.57 o 
   8   2   9        5.51        7.76      1.38 o 
   9   2   9      113.56      118.65      3.19 o 
  10   2   9        7.99        8.96      1.53 o 
  11   2   9        2.98       -1.52      2.43 o 
  -9   3   9        0.14       -0.22      3.54 o 
  -8   3   9        1.18        3.25      3.29 o 
  -7   3   9       15.85       11.30      2.53 o 
  -6   3   9       25.95       12.69      2.19 o 
  -5   3   9        9.47        9.75      1.76 o 
  -4   3   9       17.34       18.82      1.19 o 
  -3   3   9        4.50        6.39      2.68 o 
  -2   3   9     1055.71     1177.83     30.02 o 
  -1   3   9     1144.58     1378.57     16.48 o 
   0   3   9      422.65      422.52      5.32 o 
   1   3   9      153.55      141.49      2.44 o 
   2   3   9       46.01       54.15      1.35 o 
   3   3   9        7.07       12.88      0.66 o 
   4   3   9      203.21      202.83      2.93 o 
   5   3   9      751.05      774.99     12.35 o 
   6   3   9       12.59       10.65      1.10 o 
   7   3   9        5.95        2.88      1.00 o 
   8   3   9       76.64       67.65      2.23 o 
   9   3   9      206.40      206.28      7.54 o 
  10   3   9        2.95        5.99      1.35 o 
  -9   4   9        0.03        3.22      3.70 o 
  -8   4   9        2.91        7.74      3.57 o 
  -7   4   9        1.70        1.75      3.98 o 
  -6   4   9        0.06       -1.83      1.83 o 
  -5   4   9       11.92        7.36      2.73 o 
  -4   4   9        1.70       -1.39      1.39 o 
  -3   4   9        0.95        2.24      1.26 o 
  -2   4   9       53.37       55.69      1.69 o 
  -1   4   9      606.40      688.32      9.06 o 
   0   4   9       19.05       28.16      1.17 o 
   1   4   9      533.43      551.63      5.49 o 
   2   4   9       48.49       43.98      1.17 o 
   3   4   9      147.43      180.83      2.37 o 
   4   4   9       90.24       70.89      1.51 o 
   5   4   9      370.23      347.42      5.58 o 
   6   4   9       21.16       17.22      1.50 o 
   7   4   9      146.26      145.54      5.27 o 
   8   4   9       94.75       83.10      4.23 o 
   9   4   9       46.01       45.73      2.57 o 
  10   4   9       13.11       14.37      1.38 o 
  11   4   9        2.32        5.81      3.92 o 
  -9   5   9        6.90        8.59      4.14 o 
  -8   5   9       34.80       41.13      5.34 o 
  -7   5   9        0.59       -0.39      2.16 o 
  -6   5   9        5.93        9.85      2.08 o 
  -5   5   9      125.37      128.63      4.22 o 
  -4   5   9        1.67       -1.57      1.57 o 
  -3   5   9      147.62      153.45      3.46 o 
  -2   5   9       64.25       63.99      2.60 o 
  -1   5   9      214.84      227.65      3.37 o 
   0   5   9      636.88      715.36      7.39 o 
   1   5   9        9.59        9.73      0.75 o 
   2   5   9       83.44       88.98      1.44 o 
   3   5   9       25.81       18.06      0.96 o 
   4   5   9       22.08       14.44      0.82 o 
   5   5   9        6.94       14.02      1.49 o 
   6   5   9       51.32       39.03      2.05 o 
   7   5   9       29.65       23.44      4.23 o 
   8   5   9      305.54      315.59     12.38 o 
   9   5   9        1.07        7.52      3.89 o 
  10   5   9       53.44       55.73      6.35 o 
  11   5   9       10.93       12.29      4.58 o 
  -9   6   9        0.31       -0.28      3.82 o 
  -8   6   9        2.79        6.32      3.48 o 
  -7   6   9        1.18        2.46      3.06 o 
  -6   6   9        7.73        6.57      2.66 o 
  -5   6   9       23.89       17.35      2.33 o 
  -4   6   9       35.66       20.98      2.43 o 
  -3   6   9       21.57       19.48      1.66 o 
  -2   6   9       49.19       59.45      3.41 o 
  -1   6   9        8.54       12.81      1.10 o 
   0   6   9       87.38      103.43      1.87 o 
   1   6   9      376.64      423.97      4.19 o 
   2   6   9       38.88       41.17      1.09 o 
   3   6   9       56.57       54.40      1.57 o 
   4   6   9        0.24       -0.65      1.92 o 
   5   6   9        2.71        1.19      1.36 o 
   6   6   9      113.37       94.82      4.36 o 
   7   6   9      185.81      178.30      9.00 o 
   8   6   9        3.83        5.43      4.01 o 
   9   6   9        0.28       -1.74      3.54 o 
  10   6   9        3.35        3.00      4.20 o 
  11   6   9        9.55        7.46      4.61 o 
  -9   7   9        9.61       14.12      4.74 o 
  -8   7   9        1.57        0.88      3.76 o 
  -7   7   9       44.35       46.25      5.31 o 
  -6   7   9        5.29        8.78      4.01 o 
  -5   7   9       60.05       65.83      3.78 o 
  -4   7   9      760.13      830.20     13.09 o 
  -3   7   9      340.64      346.39      6.79 o 
  -2   7   9      115.65      114.16      3.47 o 
  -1   7   9       27.09       24.30      1.30 o 
   0   7   9       41.34       36.73      1.32 o 
   1   7   9       61.25       70.91      1.58 o 
   2   7   9       22.84       18.77      0.80 o 
   3   7   9       13.10        9.68      0.92 o 
   4   7   9        0.03       -1.62      1.62 o 
   5   7   9       35.63       37.33      2.46 o 
   6   7   9      157.61      165.22      8.62 o 
   7   7   9      103.50       91.95      3.14 o 
   8   7   9      699.00      740.46     23.57 o 
   9   7   9       68.88       63.47      7.17 o 
  10   7   9       29.60       38.89      5.69 o 
  11   7   9        0.54        0.98      4.36 o 
  -9   8   9        3.26        2.91      4.23 o 
  -8   8   9        6.80        7.80      4.30 o 
  -7   8   9        1.17        1.74      3.70 o 
  -6   8   9       25.02       24.26      4.64 o 
  -5   8   9       13.53        7.54      2.67 o 
  -4   8   9        0.21        5.83      2.01 o 
  -3   8   9      310.07      317.58      5.84 o 
  -2   8   9       10.99       13.00      1.61 o 
  -1   8   9       25.40       21.63      2.04 o 
   0   8   9        0.91        0.21      0.84 o 
   1   8   9        7.84        8.25      0.81 o 
   2   8   9        1.06        0.33      0.68 o 
   3   8   9      118.54       99.11      2.06 o 
   4   8   9        6.47        7.09      0.89 o 
   5   8   9       18.78       24.11      3.81 o 
   6   8   9       78.36       65.92      2.59 o 
   7   8   9      145.57      125.15      2.96 o 
   8   8   9       24.01       15.51      4.80 o 
   9   8   9       24.07       30.14      5.59 o 
  10   8   9        0.95        0.41      4.61 o 
  11   8   9       10.71       13.68      5.40 o 
  -9   9   9        2.61       -0.88      4.14 o 
  -8   9   9        4.17        6.22      4.14 o 
  -7   9   9        2.46       -2.78      3.44 o 
  -6   9   9        4.62        4.77      3.35 o 
  -5   9   9       33.39       41.48      4.99 o 
  -4   9   9       48.86       51.74      3.18 o 
  -3   9   9       62.57       75.18      3.66 o 
  -2   9   9        0.84       -1.51      1.51 o 
  -1   9   9       55.64       51.67      2.38 o 
   0   9   9       34.23       33.21      1.40 o 
   1   9   9      303.91      311.58      5.22 o 
   2   9   9        4.18       13.96      0.98 o 
   3   9   9        3.51        3.58      1.14 o 
   4   9   9       95.54       88.08      4.05 o 
   5   9   9      170.18      183.78      3.95 o 
   6   9   9       12.20       19.94      1.61 o 
   7   9   9       23.18       18.66      1.99 o 
   8   9   9       64.77       66.23      2.35 o 
   9   9   9        0.81        5.02      4.80 o 
  10   9   9       28.22       37.18      6.54 o 
  -8  10   9       27.16       35.51      6.13 o 
  -7  10   9        4.22        3.60      3.98 o 
  -6  10   9       26.41       44.01      5.62 o 
  -5  10   9        2.97        1.86      3.51 o 
  -4  10   9      102.97       98.50      7.46 o 
  -3  10   9      159.47      151.63     10.12 o 
  -2  10   9       19.97       20.10      2.08 o 
  -1  10   9      500.98      521.46      6.43 o 
   0  10   9       28.80       23.80      1.34 o 
   1  10   9      188.52      193.67      3.10 o 
   2  10   9       30.69       27.21      1.23 o 
   3  10   9       56.89       57.44      2.24 o 
   4  10   9       10.05        4.87      1.13 o 
   5  10   9       92.67      100.90      2.90 o 
   6  10   9        1.19       -0.93      2.23 o 
   7  10   9      106.69      112.24      4.45 o 
   8  10   9      121.84      135.11      6.32 o 
   9  10   9       78.51       77.94      6.89 o 
  -8  11   9       13.12       23.79      5.37 o 
  -7  11   9       13.28       23.57      5.40 o 
  -6  11   9        0.03       -2.31      3.60 o 
  -5  11   9       23.18       25.59      4.93 o 
  -4  11   9       13.17        7.08      3.60 o 
  -3  11   9        5.91        0.13      3.32 o 
  -2  11   9        6.00        7.63      1.33 o 
  -1  11   9      120.12      113.34      3.78 o 
   0  11   9       44.57       44.48      2.15 o 
   1  11   9        1.75       -0.94      1.02 o 
   2  11   9        0.52       -1.11      1.11 o 
   3  11   9        0.00       -1.17      1.34 o 
   4  11   9      215.79      235.17      3.96 o 
   5  11   9      134.69      131.45      2.30 o 
   6  11   9       20.75       16.21      1.82 o 
   7  11   9        1.06       -0.87      1.47 o 
   8  11   9        7.80        9.67      2.34 o 
   9  11   9        7.34        7.99      5.31 o 
  -7  12   9       12.70       16.87      5.24 o 
  -6  12   9       31.03       31.69      5.40 o 
  -5  12   9        0.25       -3.44      3.44 o 
  -4  12   9        1.91        1.11      3.63 o 
  -3  12   9        1.17        0.98      3.48 o 
  -2  12   9       83.49       83.49      3.54 o 
  -1  12   9       67.72       75.26      2.65 o 
   0  12   9       10.62        7.03      2.03 o 
   1  12   9      111.88      124.65      3.09 o 
   2  12   9       56.91       58.20      2.67 o 
   3  12   9        1.49        1.54      1.32 o 
   4  12   9       39.17       45.24      2.12 o 
   5  12   9       26.25       24.56      1.57 o 
   6  12   9       14.37       11.37      1.91 o 
   7  12   9       32.54       34.38      2.18 o 
   8  12   9       19.09       19.03      2.54 o 
   9  12   9       17.50       17.50      5.28 o 
  -7  13   9        3.07        0.76      4.33 o 
  -6  13   9       26.25       31.05      6.10 o 
  -5  13   9        3.69        9.22      4.33 o 
  -4  13   9        2.17       -1.20      3.82 o 
  -3  13   9        4.78        2.56      3.82 o 
  -2  13   9      111.55      108.26      7.71 o 
  -1  13   9       32.34       20.42      2.19 o 
   0  13   9       93.67       75.87      2.41 o 
   1  13   9        3.66        3.21      1.60 o 
   2  13   9       79.20       76.01      2.99 o 
   3  13   9       32.52       24.77      1.80 o 
   4  13   9       69.42       71.80      2.63 o 
   5  13   9       14.30       18.26      1.60 o 
   6  13   9       11.47       10.81      1.93 o 
   7  13   9       25.27       23.90      3.47 o 
   8  13   9        1.26       -1.48      2.33 o 
   9  13   9       12.04        1.45      4.04 o 
  10  13   9        2.13        1.45      4.52 o 
  -6  14   9        9.33       11.18      5.43 o 
  -5  14   9        0.71        7.08      4.83 o 
  -4  14   9       15.01       10.65      4.80 o 
  -3  14   9        0.63       -1.61      3.82 o 
  -2  14   9        0.20        1.04      3.66 o 
  -1  14   9        1.49        1.73      2.63 o 
   0  14   9       14.60       18.75      2.29 o 
   1  14   9        2.02        3.67      1.93 o 
   2  14   9        4.52        4.00      1.83 o 
   3  14   9        0.56       -0.10      1.48 o 
   4  14   9       16.86       16.91      1.82 o 
   5  14   9       21.82       17.26      1.70 o 
   6  14   9        2.11       -1.91      1.91 o 
   7  14   9        5.14        6.89      2.17 o 
   8  14   9        3.01        3.35      4.08 o 
   9  14   9        0.39        3.82      4.45 o 
  -5  15   9       18.38       17.47      5.75 o 
  -4  15   9        0.96       -1.93      3.82 o 
  -3  15   9        0.18        1.39      4.17 o 
  -2  15   9        1.50       -2.97      3.79 o 
  -1  15   9       14.55        8.61      4.08 o 
   0  15   9       17.72       16.65      2.35 o 
   1  15   9        1.33       -0.49      1.89 o 
   2  15   9        3.45        0.70      2.22 o 
   3  15   9        0.03       -2.00      2.00 o 
   4  15   9       18.24       18.30      3.70 o 
   5  15   9        6.85        5.80      1.97 o 
   6  15   9        3.13        1.45      2.07 o 
   7  15   9        1.15       -0.71      2.84 o 
   8  15   9       10.57        9.26      5.15 o 
  -4  16   9        0.08        2.53      4.42 o 
  -3  16   9        2.50       -2.97      4.20 o 
  -2  16   9       17.68       10.36      5.05 o 
  -1  16   9        0.49       -2.91      3.92 o 
   0  16   9       13.79       13.84      4.30 o 
   1  16   9        0.01       -1.83      2.05 o 
   2  16   9        2.75        2.84      3.17 o 
   3  16   9        1.32       -3.99      4.00 o 
   4  16   9       14.42       13.54      2.89 o 
   5  16   9        1.39        0.80      2.24 o 
   6  16   9        2.36        1.84      2.90 o 
   7  16   9        2.07       -1.11      4.17 o 
  -2  17   9       20.94       22.24      5.78 o 
  -1  17   9       12.09        7.23      4.87 o 
   0  17   9        1.00       -4.04      4.04 o 
   1  17   9        0.02       -2.34      3.92 o 
   2  17   9        2.28        5.74      2.75 o 
   3  17   9        0.02       -0.89      2.49 o 
   4  17   9        2.60        0.53      2.63 o 
   5  17   9        5.44        5.92      2.73 o 
   6  17   9        0.55       -3.92      3.92 o 
   1  18   9        0.00        0.47      4.11 o 
   2  18   9        4.99       -3.89      3.89 o 
   3  18   9        2.45       -3.06      3.92 o 
  -2 -13  10        1.18        1.61      5.69 o 
  -1 -13  10        0.30        1.52      5.43 o 
   0 -13  10        5.59        7.65      5.75 o 
   1 -13  10        0.04       -4.30      5.37 o 
   2 -13  10       22.80       25.27      6.70 o 
   3 -13  10       64.86       76.36      8.94 o 
  -4 -12  10        1.27       -1.17      4.55 o 
  -3 -12  10        2.95        8.02      5.47 o 
  -2 -12  10       22.68       13.17      6.00 o 
  -1 -12  10        9.47        5.47      5.47 o 
   0 -12  10        1.26        3.48      4.64 o 
   1 -12  10        2.63        6.60      5.50 o 
   2 -12  10        0.94       -1.96      5.18 o 
   3 -12  10        1.61        4.23      5.50 o 
   4 -12  10        3.54       -1.30      5.21 o 
   5 -12  10       12.23       16.30      6.00 o 
  -6 -11  10        0.53        3.75      5.37 o 
  -5 -11  10        5.95       10.55      4.74 o 
  -4 -11  10       14.71       16.52      5.37 o 
  -3 -11  10        2.75       -3.32      4.39 o 
  -2 -11  10        0.07       -2.24      4.45 o 
  -1 -11  10        3.42        6.70      5.12 o 
   0 -11  10       12.55        5.40      4.93 o 
   1 -11  10       15.57       19.37      5.21 o 
   2 -11  10        2.58       -2.72      4.23 o 
   3 -11  10        7.90       11.88      5.50 o 
   4 -11  10       15.63       18.45      5.84 o 
   5 -11  10        7.84       12.67      5.02 o 
  -7 -10  10        0.02       -3.95      4.55 o 
  -6 -10  10       15.08       11.21      3.68 o 
  -5 -10  10        4.86        7.11      4.33 o 
  -4 -10  10        0.52        5.37      4.11 o 
  -3 -10  10       12.97        9.07      4.77 o 
  -2 -10  10       18.13       19.55      4.77 o 
  -1 -10  10       15.05       15.29      5.09 o 
   0 -10  10        6.09       10.99      4.96 o 
   1 -10  10        0.82        1.71      4.17 o 
   2 -10  10       73.65       85.90      8.31 o 
   3 -10  10       34.11       28.75      5.53 o 
   4 -10  10       35.53       36.08      6.16 o 
   5 -10  10      131.27      135.71      9.82 o 
   6 -10  10        8.71        7.68      5.21 o 
   7 -10  10        0.00        6.98      4.96 o 
  -7  -9  10        7.65        6.60      4.33 o 
  -6  -9  10       10.82        9.26      3.13 o 
  -5  -9  10        1.89        3.00      3.89 o 
  -4  -9  10        1.22        2.34      3.73 o 
  -3  -9  10        1.17        1.30      4.11 o 
  -2  -9  10        1.85        3.63      4.14 o 
  -1  -9  10       24.62       22.08      5.21 o 
   0  -9  10        0.40        2.31      4.04 o 
   1  -9  10      140.24      134.80      9.32 o 
   2  -9  10       17.08        6.67      4.74 o 
   3  -9  10        0.08        1.74      4.30 o 
   4  -9  10        1.58       -0.38      4.08 o 
   5  -9  10       10.67       14.60      4.90 o 
   6  -9  10        0.32       -1.17      4.11 o 
   7  -9  10       22.24       32.70      6.16 o 
  -8  -8  10        0.33       -2.18      3.85 o 
  -7  -8  10        4.86        2.62      4.01 o 
  -6  -8  10        1.00        0.79      3.92 o 
  -5  -8  10       11.05       12.70      4.14 o 
  -4  -8  10       12.34        4.99      3.89 o 
  -3  -8  10       64.04       63.28      6.48 o 
  -2  -8  10        0.09        0.51      3.38 o 
  -1  -8  10       13.25       17.50      4.80 o 
   0  -8  10      191.87      172.04      9.67 o 
   1  -8  10      243.61      246.97      7.22 o 
   2  -8  10        3.57        0.85      3.76 o 
   3  -8  10        0.01        0.73      4.04 o 
   4  -8  10        7.13       13.52      4.68 o 
   5  -8  10       53.38       54.72      5.78 o 
   6  -8  10        3.00        2.75      4.04 o 
   7  -8  10       11.18        9.13      4.49 o 
  -8  -7  10        0.08        1.48      4.04 o 
  -7  -7  10        0.52       -0.82      3.70 o 
  -6  -7  10        4.68       -3.03      3.44 o 
  -5  -7  10        3.01        1.96      3.57 o 
  -4  -7  10       52.63       43.03      5.15 o 
  -3  -7  10        9.82       14.41      4.17 o 
  -2  -7  10       38.99       34.72      3.76 o 
  -1  -7  10       20.50       17.34      2.33 o 
   0  -7  10        0.16        0.01      1.67 o 
   1  -7  10       18.91       22.14      2.49 o 
   2  -7  10       43.10       36.68      1.91 o 
   3  -7  10       34.36       34.61      2.81 o 
   4  -7  10        2.95        1.20      1.90 o 
   5  -7  10       41.57       36.49      5.24 o 
   6  -7  10       24.97       28.02      4.96 o 
   7  -7  10       43.50       40.72      5.72 o 
  -9  -6  10        0.97       -3.73      3.73 o 
  -8  -6  10        0.58       -1.99      3.63 o 
  -7  -6  10        0.79       -2.72      3.54 o 
  -6  -6  10       23.40       17.85      4.01 o 
  -5  -6  10       17.55        9.26      2.53 o 
  -4  -6  10        4.81        2.73      1.90 o 
  -3  -6  10       27.48       21.40      2.05 o 
  -2  -6  10        2.63       -1.59      1.59 o 
  -1  -6  10       43.07       44.05      2.45 o 
   0  -6  10       37.13       30.08      2.15 o 
   1  -6  10        0.05       -1.71      1.71 o 
   2  -6  10       21.99       17.93      1.85 o 
   3  -6  10      288.01      283.99      5.50 o 
   4  -6  10       24.34       23.44      2.10 o 
   5  -6  10        8.10        6.70      1.77 o 
   6  -6  10        9.79       13.95      3.41 o 
   7  -6  10        0.65       -0.07      2.54 o 
  -9  -5  10        1.86        3.32      3.66 o 
  -8  -5  10        1.57       -0.92      3.41 o 
  -7  -5  10        0.73       -2.38      2.83 o 
  -6  -5  10        0.79       -2.02      2.78 o 
  -5  -5  10        2.69        0.19      2.09 o 
  -4  -5  10        6.45        7.25      1.68 o 
  -3  -5  10      324.58      343.62      6.12 o 
  -2  -5  10       38.86       39.26      2.31 o 
  -1  -5  10       62.44       55.46      2.66 o 
   0  -5  10      286.42      277.53      5.24 o 
   1  -5  10      134.88      126.92      8.59 o 
   2  -5  10      199.24      190.59      5.40 o 
   3  -5  10      189.48      168.05      3.97 o 
   4  -5  10       70.11       71.12      2.94 o 
   5  -5  10        0.28       -1.37      1.37 o 
   6  -5  10       13.15       14.71      2.18 o 
   7  -5  10        2.06        5.23      2.09 o 
   8  -5  10       11.33        8.25      3.85 o 
  -9  -4  10        1.21        1.01      3.00 o 
  -8  -4  10        1.34       -2.10      2.10 o 
  -7  -4  10       14.21       10.01      2.84 o 
  -6  -4  10        0.48       -2.50      2.50 o 
  -5  -4  10       77.25       88.86      3.73 o 
  -4  -4  10       26.17       18.81      2.73 o 
  -3  -4  10      681.11      665.51     13.57 o 
  -2  -4  10       24.09       22.91      1.92 o 
  -1  -4  10       87.99       86.47      2.96 o 
   0  -4  10        7.73        3.46      1.42 o 
   1  -4  10       27.53       31.55      1.88 o 
   2  -4  10       59.69       57.67      2.55 o 
   3  -4  10       13.53       13.85      3.00 o 
   4  -4  10      276.19      285.07      5.08 o 
   5  -4  10       31.69       33.71      1.91 o 
   6  -4  10       22.49       20.17      2.17 o 
   7  -4  10       49.03       47.13      3.27 o 
   8  -4  10        0.12       -1.41      2.31 o 
   9  -4  10      104.55       99.39      6.98 o 
  10  -4  10        1.60        0.92      3.63 o 
  -8  -3  10       20.74       23.59      2.97 o 
  -7  -3  10       26.15       28.89      3.03 o 
  -6  -3  10       52.75       49.14      2.81 o 
  -5  -3  10       41.69       35.40      2.43 o 
  -4  -3  10       28.98       26.58      2.20 o 
  -3  -3  10       66.16       65.64      3.47 o 
  -2  -3  10       88.17       95.09      3.02 o 
  -1  -3  10      149.29      149.77      3.73 o 
   0  -3  10        2.61        2.55      0.81 o 
   1  -3  10      445.20      473.76      6.99 o 
   2  -3  10       77.02       82.19      2.13 o 
   3  -3  10       42.79       49.14      2.31 o 
   4  -3  10      170.35      162.91      3.18 o 
   5  -3  10        0.39       -0.75      1.04 o 
   6  -3  10      121.91      117.61      4.98 o 
   7  -3  10        0.04       -1.62      1.62 o 
   8  -3  10        6.73        7.73      2.37 o 
   9  -3  10        3.60        2.57      2.29 o 
  10  -3  10        0.57       -2.43      2.58 o 
  11  -3  10        0.00       -1.30      3.51 o 
  -8  -2  10       30.91       30.90      2.98 o 
  -7  -2  10       72.83       65.21      3.88 o 
  -6  -2  10        0.05       -1.26      1.26 o 
  -5  -2  10       46.82       39.29      2.15 o 
  -4  -2  10       25.86       24.43      2.05 o 
  -3  -2  10        3.28        4.02      1.36 o 
  -2  -2  10        0.01        1.24      1.25 o 
  -1  -2  10      149.38      149.94      3.45 o 
   0  -2  10       11.01       11.26      1.30 o 
   1  -2  10       13.52       14.78      1.36 o 
   2  -2  10      288.35      311.64      4.43 o 
   3  -2  10        1.60       -0.71      0.71 o 
   4  -2  10       41.02       44.68      1.84 o 
   5  -2  10      391.66      380.45      5.11 o 
   6  -2  10        8.23        7.72      1.40 o 
   7  -2  10       76.63       83.55      3.26 o 
   8  -2  10        0.66        2.35      2.62 o 
   9  -2  10       81.98       81.39      8.77 o 
  10  -2  10        1.30       -0.04      2.39 o 
  11  -2  10        0.18       -2.07      2.31 o 
  -8  -1  10       20.05       18.33      2.51 o 
  -7  -1  10       10.12        8.84      4.15 o 
  -6  -1  10      192.01      184.62      5.05 o 
  -5  -1  10       19.84       20.13      1.74 o 
  -4  -1  10       15.58       19.52      1.82 o 
  -3  -1  10      299.80      328.64      6.26 o 
  -2  -1  10       68.97       73.84      2.79 o 
  -1  -1  10       35.59       45.87      2.34 o 
   0  -1  10       27.90       25.60      1.68 o 
   1  -1  10       91.51       82.83      2.31 o 
   2  -1  10      159.83      153.05      2.55 o 
   3  -1  10       89.15       77.62      1.78 o 
   4  -1  10       18.49       14.89      1.13 o 
   5  -1  10        1.74        2.99      0.89 o 
   6  -1  10        5.07        6.04      1.24 o 
   7  -1  10        0.07       -0.61      1.20 o 
   8  -1  10       21.35       20.14      2.38 o 
   9  -1  10      111.45      123.88      4.76 o 
  10  -1  10       27.38       24.83      6.11 o 
  11  -1  10       22.23       23.88      4.11 o 
  -9   0  10        1.05       -1.23      3.16 o 
  -8   0  10        0.00       -0.63      3.38 o 
  -7   0  10       26.28       18.07      2.27 o 
  -6   0  10       58.55       55.61      2.44 o 
  -5   0  10        0.05       -0.80      1.23 o 
  -4   0  10        0.89       -0.90      1.34 o 
  -3   0  10        0.20       -0.69      1.26 o 
  -2   0  10       42.41       45.06      2.33 o 
  -1   0  10      117.59      119.83      4.00 o 
   0   0  10      209.50      209.01      4.36 o 
   1   0  10      585.88      586.73      7.04 o 
   2   0  10       99.79       89.14      2.04 o 
   3   0  10       15.31       15.63      1.00 o 
   4   0  10      100.14      107.32      1.97 o 
   5   0  10       56.54       55.38      1.35 o 
   6   0  10      104.56      101.26      2.46 o 
   7   0  10        1.09        3.27      0.89 o 
   8   0  10       44.29       47.08      2.39 o 
   9   0  10       44.65       45.86      3.08 o 
  10   0  10        3.25        1.55      2.12 o 
  11   0  10       36.13       31.72      4.26 o 
  -9   1  10        0.03       -2.18      3.13 o 
  -8   1  10        4.92        1.45      3.25 o 
  -7   1  10        3.36        0.62      1.44 o 
  -6   1  10       19.63       19.31      1.75 o 
  -5   1  10        6.67        2.38      1.22 o 
  -4   1  10      132.92      181.06      4.44 o 
  -3   1  10      129.36      143.06      3.77 o 
  -2   1  10       76.89       67.28      2.64 o 
  -1   1  10       18.12       13.21      3.11 o 
   0   1  10       16.82       13.91      1.10 o 
   1   1  10      115.02      104.35      2.10 o 
   2   1  10      397.56      372.57      4.41 o 
   3   1  10      333.19      311.32      3.78 o 
   4   1  10      408.86      436.17      4.48 o 
   5   1  10      491.98      516.02      6.75 o 
   6   1  10       34.66       46.14      1.43 o 
   7   1  10       53.78       46.32      2.06 o 
   8   1  10        6.14       10.01      1.56 o 
   9   1  10        6.22        3.68      1.92 o 
  10   1  10        1.69       -1.03      1.83 o 
  11   1  10       28.23       26.00      3.66 o 
  -9   2  10        5.86       10.43      3.98 o 
  -8   2  10        4.10        9.38      3.32 o 
  -7   2  10        2.97        3.33      2.22 o 
  -6   2  10      137.49      143.60      3.28 o 
  -5   2  10       12.99       13.67      1.35 o 
  -4   2  10      124.19      121.83      3.66 o 
  -3   2  10        8.59        8.76      1.49 o 
  -2   2  10      177.97      199.35      4.58 o 
  -1   2  10      268.83      298.36      5.50 o 
   0   2  10       96.95       87.12      2.08 o 
   1   2  10     1022.36      999.17     10.01 o 
   2   2  10      407.67      407.46      4.66 o 
   3   2  10      304.98      296.50      3.34 o 
   4   2  10      208.91      200.06      2.78 o 
   5   2  10       12.32       11.86      0.84 o 
   6   2  10      103.53      118.39      4.76 o 
   7   2  10       31.37       35.15      1.68 o 
   8   2  10        9.34       13.45      1.54 o 
   9   2  10        3.49        8.20      1.60 o 
  10   2  10        0.79       -1.54      1.54 o 
  -9   3  10        0.11       -0.35      3.44 o 
  -8   3  10       11.58       11.88      3.85 o 
  -7   3  10       40.53       38.37      3.35 o 
  -6   3  10        1.24       -1.69      1.69 o 
  -5   3  10       12.97        4.68      1.74 o 
  -4   3  10       46.34       48.15      1.73 o 
  -3   3  10        1.76        0.31      1.21 o 
  -2   3  10        7.34        8.07      1.39 o 
  -1   3  10       14.45       14.89      1.29 o 
   0   3  10        7.02        9.56      1.47 o 
   1   3  10      341.45      323.91      4.36 o 
   2   3  10       41.89       35.13      1.50 o 
   3   3  10       64.82       79.74      1.49 o 
   4   3  10        0.18        0.12      0.63 o 
   5   3  10      129.06      117.67      1.94 o 
   6   3  10      325.52      317.88      5.40 o 
   7   3  10        1.68       -0.89      1.01 o 
   8   3  10        3.20        2.13      1.25 o 
   9   3  10       15.51       12.73      1.52 o 
  10   3  10       10.30       15.96      1.62 o 
  -9   4  10       21.09       21.51      4.93 o 
  -8   4  10       20.57       13.77      4.30 o 
  -7   4  10       20.48       19.97      4.36 o 
  -6   4  10      111.31      109.23      5.73 o 
  -5   4  10        0.69       -1.62      1.62 o 
  -4   4  10        0.03       -1.40      1.40 o 
  -3   4  10       55.04       61.06      2.40 o 
  -2   4  10      489.17      526.27      8.87 o 
  -1   4  10        4.39        9.07      1.19 o 
   0   4  10      190.74      201.43      3.28 o 
   1   4  10       10.49        6.18      0.90 o 
   2   4  10        8.99        7.60      0.68 o 
   3   4  10      103.66       91.78      1.49 o 
   4   4  10      204.00      196.20      3.00 o 
   5   4  10        1.50        3.73      1.03 o 
   6   4  10       14.59       15.29      1.92 o 
   7   4  10       52.39       51.73      1.93 o 
   8   4  10        1.86        2.63      1.43 o 
   9   4  10       13.22       11.24      1.32 o 
  10   4  10        8.05        9.66      1.36 o 
  -9   5  10        0.30       -1.83      3.73 o 
  -8   5  10        3.80        1.42      3.76 o 
  -7   5  10       49.20       51.94      5.37 o 
  -6   5  10      191.56      178.49      6.44 o 
  -5   5  10       70.91       69.46      3.51 o 
  -4   5  10      196.05      181.51      5.27 o 
  -3   5  10      128.17      126.20      3.73 o 
  -2   5  10       61.92       50.17      1.65 o 
  -1   5  10       81.98       58.08      1.75 o 
   0   5  10      101.11      121.15      2.23 o 
   1   5  10      903.14      983.67      9.20 o 
   2   5  10        1.31        4.65      0.60 o 
   3   5  10        5.53        7.81      0.60 o 
   4   5  10        1.71        1.87      0.69 o 
   5   5  10        0.73       -0.71      1.34 o 
   6   5  10       24.04       16.77      2.02 o 
   7   5  10        1.28       -0.13      1.42 o 
   8   5  10        4.17        1.21      1.39 o 
   9   5  10        0.06       -2.05      3.44 o 
  10   5  10        3.14        0.66      3.63 o 
  -9   6  10        0.34       -2.62      3.89 o 
  -8   6  10        0.02       -1.52      3.35 o 
  -7   6  10       18.86       22.87      4.71 o 
  -6   6  10       76.56       79.01      7.11 o 
  -5   6  10       88.24       80.34      3.92 o 
  -4   6  10      110.23       99.65      4.16 o 
  -3   6  10       33.80       19.26      2.10 o 
  -2   6  10        0.38       -0.98      0.98 o 
  -1   6  10       22.97       27.89      1.30 o 
   0   6  10      344.52      386.10      4.62 o 
   1   6  10       51.99       80.98      1.58 o 
   2   6  10        0.26        0.03      0.61 o 
   3   6  10       23.39       23.81      0.95 o 
   4   6  10       60.87       43.19      1.42 o 
   5   6  10      216.23      206.14      5.17 o 
   6   6  10       13.85        8.68      1.81 o 
   7   6  10       10.87        3.94      4.38 o 
   8   6  10        0.11       -0.44      3.98 o 
   9   6  10       43.13       37.15      5.34 o 
  10   6  10       10.73       12.89      4.20 o 
  11   6  10       48.20       56.93      6.57 o 
  -9   7  10        0.93       -3.95      3.95 o 
  -8   7  10        7.69        3.19      3.60 o 
  -7   7  10       17.27       25.34      4.99 o 
  -6   7  10       17.73       13.46      4.26 o 
  -5   7  10        0.06        5.95      2.60 o 
  -4   7  10       79.58       72.31      3.77 o 
  -3   7  10        9.38       -1.91      1.91 o 
  -2   7  10        6.10        5.65      1.60 o 
  -1   7  10       36.77       34.20      1.31 o 
   0   7  10      267.89      272.55      3.62 o 
   1   7  10        1.67        2.24      0.74 o 
   2   7  10       26.24       32.02      1.43 o 
   3   7  10       23.13       19.30      0.97 o 
   4   7  10        1.31        1.55      0.83 o 
   5   7  10       18.87       15.30      1.97 o 
   6   7  10      511.08      510.33     16.29 o 
   7   7  10      119.72      107.09      4.14 o 
   8   7  10        1.11        2.46      4.20 o 
   9   7  10        1.65        1.42      4.23 o 
  10   7  10        3.04        4.87      4.55 o 
  11   7  10        0.02        2.94      4.30 o 
  -9   8  10        0.05       -3.98      3.98 o 
  -8   8  10        3.03        2.59      3.63 o 
  -7   8  10        7.57       12.23      3.98 o 
  -6   8  10        0.01       -2.31      3.51 o 
  -5   8  10      149.31      136.98      8.59 o 
  -4   8  10      976.61     1002.36     13.30 o 
  -3   8  10       26.04       32.97      2.36 o 
  -2   8  10       71.15       62.88      2.69 o 
  -1   8  10       28.24       28.29      1.76 o 
   0   8  10        1.45       -0.58      0.76 o 
   1   8  10        5.69        3.95      0.80 o 
   2   8  10       61.84       67.44      1.58 o 
   3   8  10      328.79      346.05      5.91 o 
   4   8  10      188.19      168.61      3.93 o 
   5   8  10      262.08      272.14      6.74 o 
   6   8  10      147.23      135.80      4.44 o 
   7   8  10       80.98       75.73      4.77 o 
   8   8  10        2.89        2.93      1.58 o 
   9   8  10       27.52       46.28      6.03 o 
  10   8  10       25.90       20.76      5.12 o 
  11   8  10        0.22        0.16      4.11 o 
  -9   9  10        1.86        1.96      4.39 o 
  -8   9  10        2.68       -1.11      4.04 o 
  -7   9  10        4.34        2.53      3.60 o 
  -6   9  10        4.63        2.87      3.38 o 
  -5   9  10       26.41       27.77      4.77 o 
  -4   9  10      126.72      126.30      8.43 o 
  -3   9  10        0.86        3.63      1.81 o 
  -2   9  10      282.58      285.26      5.36 o 
  -1   9  10       71.37       63.35      2.56 o 
   0   9  10        5.73        3.71      1.12 o 
   1   9  10        1.07       -0.94      0.94 o 
   2   9  10        1.54        3.98      0.94 o 
   3   9  10        4.70        2.74      1.03 o 
   4   9  10       22.89       25.44      1.85 o 
   5   9  10       18.60       20.79      5.43 o 
   6   9  10        0.68        0.56      1.87 o 
   7   9  10       20.73       25.77      8.42 o 
   8   9  10        0.87        4.64      1.82 o 
   9   9  10       32.07       30.20      5.94 o 
  10   9  10        4.14        7.80      4.99 o 
  -8  10  10       12.36       16.52      5.40 o 
  -7  10  10        1.48       -3.35      3.35 o 
  -6  10  10        1.96        2.09      3.89 o 
  -5  10  10        4.50        5.28      3.76 o 
  -4  10  10       11.93        7.65      3.82 o 
  -3  10  10      160.97      166.71      9.00 o 
  -2  10  10      152.86      139.79      3.89 o 
  -1  10  10        0.35       -1.47      1.47 o 
   0  10  10        2.89       -1.16      1.16 o 
   1  10  10       20.60       13.75      1.19 o 
   2  10  10       18.03       10.95      1.04 o 
   3  10  10       29.12       21.56      1.60 o 
   4  10  10       26.90       24.06      1.64 o 
   5  10  10        1.58        3.05      1.77 o 
   6  10  10       65.21       65.95      2.56 o 
   7  10  10        7.96        3.82      2.00 o 
   8  10  10        0.15        6.92      4.90 o 
   9  10  10       19.40       25.56      5.78 o 
  -8  11  10        7.48        5.59      5.18 o 
  -7  11  10       22.08       24.70      5.69 o 
  -6  11  10        0.05       -2.62      3.76 o 
  -5  11  10       13.57       15.10      4.14 o 
  -4  11  10        0.33       -3.13      3.13 o 
  -3  11  10        2.60        7.52      3.35 o 
  -2  11  10       71.27       59.17      2.92 o 
  -1  11  10        3.30       -1.69      1.69 o 
   0  11  10        3.20       -0.55      1.15 o 
   1  11  10       37.97       35.38      1.58 o 
   2  11  10       11.10       13.19      1.77 o 
   3  11  10       12.56       11.13      1.80 o 
   4  11  10        0.17       -1.17      1.34 o 
   5  11  10       15.84       16.12      1.10 o 
   6  11  10        1.38       -1.52      1.52 o 
   7  11  10       44.20       48.11      2.43 o 
   8  11  10       56.40       60.69     10.36 o 
  -7  12  10       24.96       22.49      5.31 o 
  -6  12  10        0.09       -1.93      3.95 o 
  -5  12  10        0.32        1.80      3.48 o 
  -4  12  10        0.87       -1.48      3.48 o 
  -3  12  10        4.22        1.58      3.51 o 
  -2  12  10        2.27       -3.10      3.10 o 
  -1  12  10        8.74        6.29      1.39 o 
   0  12  10        3.71        0.03      1.15 o 
   1  12  10        2.33        0.83      1.34 o 
   2  12  10        2.94       -0.41      1.51 o 
   3  12  10       26.56       25.23      1.93 o 
   4  12  10        0.88        1.18      1.53 o 
   5  12  10       38.90       45.30      2.08 o 
   6  12  10       54.14       66.46      2.93 o 
   7  12  10        8.38        7.19      1.73 o 
   8  12  10        1.40       -2.05      2.05 o 
  -6  13  10        3.76        3.85      4.90 o 
  -5  13  10        0.00        2.91      4.14 o 
  -4  13  10       10.99       23.44      5.05 o 
  -3  13  10        0.10       -2.59      3.06 o 
  -2  13  10        8.84        8.69      3.92 o 
  -1  13  10        0.28       -0.81      1.73 o 
   0  13  10        9.02        6.01      1.59 o 
   1  13  10        0.25       -1.49      1.49 o 
   2  13  10        0.05       -1.49      1.49 o 
   3  13  10       10.53        3.61      1.68 o 
   4  13  10       10.85        8.84      1.77 o 
   5  13  10       17.94       16.75      1.57 o 
   6  13  10        9.80        4.95      2.13 o 
   7  13  10       17.06       20.53      3.48 o 
   8  13  10        5.51        2.81      3.85 o 
  -6  14  10       16.89       34.50      6.38 o 
  -5  14  10        8.82       12.95      5.28 o 
  -4  14  10        1.84        2.21      4.45 o 
  -3  14  10       24.55       21.48      5.15 o 
  -2  14  10        0.07       -0.92      3.63 o 
  -1  14  10        0.00       -0.53      2.72 o 
   0  14  10        0.51       -1.76      1.76 o 
   1  14  10        2.89        4.09      1.94 o 
   2  14  10        3.60        1.75      1.68 o 
   3  14  10        2.83        0.39      1.69 o 
   4  14  10        1.16       -1.59      1.67 o 
   5  14  10       25.31       22.92      2.06 o 
   6  14  10        0.13        0.91      1.87 o 
   7  14  10       14.81       14.60      2.24 o 
   8  14  10        3.92        4.64      4.39 o 
   9  14  10        0.26       -3.79      3.79 o 
  -5  15  10        3.86        5.94      5.18 o 
  -4  15  10        0.71       -4.04      4.04 o 
  -3  15  10        1.53        1.14      4.33 o 
  -2  15  10        0.59       -3.66      3.66 o 
  -1  15  10        1.33       -2.59      3.57 o 
   0  15  10        0.88       -2.15      2.73 o 
   1  15  10       10.15       12.77      2.35 o 
   2  15  10        0.12       -0.67      1.92 o 
   3  15  10        0.99        2.19      2.05 o 
   4  15  10        0.01        0.70      2.53 o 
   5  15  10        4.80        3.94      2.62 o 
   6  15  10        0.47       -2.11      2.11 o 
   7  15  10        0.01       -2.53      2.53 o 
   8  15  10        2.32       -1.04      4.36 o 
  -3  16  10        2.28        5.37      4.74 o 
  -2  16  10        1.03       -3.95      3.95 o 
  -1  16  10        2.51        5.84      4.55 o 
   0  16  10        3.86        2.46      3.92 o 
   1  16  10        0.27       -2.42      2.42 o 
   2  16  10        3.50        3.99      2.56 o 
   3  16  10        0.97       -2.16      2.45 o 
   4  16  10       10.23        7.65      2.63 o 
   5  16  10        5.09        3.73      2.32 o 
   6  16  10        0.01       -2.63      2.63 o 
   7  16  10        0.00        0.32      4.36 o 
  -2  17  10        0.44       -2.94      4.39 o 
  -1  17  10        0.03       -0.32      4.33 o 
   0  17  10        2.92        5.15      4.17 o 
   1  17  10        1.52        1.64      4.04 o 
   2  17  10        7.17        4.64      2.81 o 
   3  17  10        0.01       -1.13      2.60 o 
   4  17  10        0.06       -2.49      2.49 o 
   5  17  10        3.66        2.28      2.60 o 
  -3 -12  11       39.65       50.20      7.46 o 
  -2 -12  11       13.49       11.66      6.07 o 
  -1 -12  11        2.84        4.68      5.75 o 
   0 -12  11        0.37       -5.05      5.05 o 
   1 -12  11       52.77       52.79      7.27 o 
   2 -12  11        4.36        7.93      5.88 o 
   3 -12  11       12.24       11.63      5.97 o 
   4 -12  11        0.63        0.47      5.56 o 
  -5 -11  11        1.03       -2.75      4.80 o 
  -4 -11  11        7.77        9.10      5.15 o 
  -3 -11  11       19.80       28.31      6.32 o 
  -2 -11  11       13.96       16.74      5.97 o 
  -1 -11  11        9.93        0.00      5.34 o 
   0 -11  11        4.48       -1.77      4.96 o 
   1 -11  11        0.22       -4.83      4.83 o 
   2 -11  11        9.06        3.51      5.28 o 
   3 -11  11        2.89       -0.70      5.05 o 
   4 -11  11       12.30       23.41      6.38 o 
   5 -11  11        2.01       -4.17      4.17 o 
  -6 -10  11        8.22        8.17      3.49 o 
  -5 -10  11        5.84       10.74      4.68 o 
  -4 -10  11        7.51       11.63      4.90 o 
  -3 -10  11        9.32       15.42      5.50 o 
  -2 -10  11       18.36       33.68      6.16 o 
  -1 -10  11       28.45       34.50      6.16 o 
   0 -10  11        7.59        3.48      4.87 o 
   1 -10  11        4.47        3.79      4.99 o 
   2 -10  11       22.66       31.09      6.13 o 
   3 -10  11        9.14        9.35      5.28 o 
   4 -10  11        4.65        0.82      4.90 o 
   5 -10  11       88.94      113.22      9.45 o 
   6 -10  11       16.80       24.36      6.07 o 
   7 -10  11        0.02       -1.74      4.39 o 
  -7  -9  11        2.78        3.41      4.45 o 
  -6  -9  11        6.28       -0.28      3.76 o 
  -5  -9  11        1.82       -1.33      3.98 o 
  -4  -9  11       15.06       14.60      4.80 o 
  -3  -9  11       15.61       11.91      4.64 o 
  -2  -9  11       35.97       38.29      6.00 o 
  -1  -9  11       56.72       68.84      7.17 o 
   0  -9  11       49.37       48.27      6.51 o 
   1  -9  11       14.11        7.99      5.02 o 
   2  -9  11        1.46       -2.72      4.45 o 
   3  -9  11       71.21       61.10      6.63 o 
   4  -9  11        0.02        1.39      4.61 o 
   5  -9  11        0.19       -2.09      4.39 o 
   6  -9  11       17.62       24.80      5.69 o 
   7  -9  11       43.45       41.89      6.79 o 
  -7  -8  11        2.08       -3.63      3.63 o 
  -6  -8  11        4.82       -3.76      3.82 o 
  -5  -8  11        0.56       -1.93      3.70 o 
  -4  -8  11        0.88       -2.94      3.54 o 
  -3  -8  11        0.10        0.73      3.79 o 
  -2  -8  11        0.76        3.57      4.39 o 
  -1  -8  11       54.77       59.11      6.57 o 
   0  -8  11        0.00        1.52      3.92 o 
   1  -8  11      217.62      252.79     12.07 o 
   2  -8  11      112.19      119.89      8.72 o 
   3  -8  11        5.50        0.73      4.20 o 
   4  -8  11        7.51        4.74      4.23 o 
   5  -8  11        2.97       -3.66      3.66 o 
   6  -8  11        2.46        4.01      4.08 o 
  -8  -7  11        2.33        4.87      4.01 o 
  -7  -7  11        0.08       -1.96      3.73 o 
  -6  -7  11        2.27       -0.51      3.60 o 
  -5  -7  11        0.90        2.56      4.14 o 
  -4  -7  11       10.32        8.15      3.63 o 
  -3  -7  11       10.33       10.27      4.20 o 
  -2  -7  11       15.30       21.45      4.87 o 
  -1  -7  11       13.32        6.89      3.92 o 
   0  -7  11       19.37       23.88      4.96 o 
   1  -7  11      108.93      118.97      8.37 o 
   2  -7  11       19.04       13.93      2.09 o 
   3  -7  11        0.00        1.23      3.79 o 
   4  -7  11       91.29       88.52      7.46 o 
   5  -7  11        0.01       -3.54      3.54 o 
   6  -7  11       77.80       86.59      7.33 o 
   7  -7  11        1.02       -2.09      3.66 o 
  -8  -6  11        3.41        5.12      3.82 o 
  -7  -6  11        1.76       -3.38      3.38 o 
  -6  -6  11        2.30       -1.67      3.19 o 
  -5  -6  11        4.73        2.09      3.76 o 
  -4  -6  11        0.32       -3.35      3.35 o 
  -3  -6  11        0.23       -1.61      3.44 o 
  -2  -6  11       81.08       85.03      4.80 o 
  -1  -6  11       19.76       18.77      2.51 o 
   0  -6  11       52.26       62.64      3.07 o 
   1  -6  11        4.36        2.85      1.21 o 
   2  -6  11        3.07       -0.22      1.57 o 
   3  -6  11       10.38       11.40      1.84 o 
   4  -6  11        9.57       12.36      2.19 o 
   5  -6  11        1.42       -2.50      2.50 o 
   6  -6  11        7.16        4.17      3.73 o 
   7  -6  11       34.11       45.65      5.40 o 
  -8  -5  11        0.00       -3.25      3.25 o 
  -7  -5  11        2.26        2.02      3.16 o 
  -6  -5  11       17.28       13.84      3.95 o 
  -4  -5  11        0.64        0.03      1.78 o 
  -3  -5  11       42.25       36.52      2.70 o 
  -2  -5  11       75.21       80.36      3.35 o 
  -1  -5  11       89.38       92.38      3.48 o 
   0  -5  11        6.98        0.30      1.58 o 
   1  -5  11        4.21        2.32      1.51 o 
   2  -5  11       31.04       28.57      2.12 o 
   3  -5  11        3.40        2.87      1.66 o 
   4  -5  11      126.02      136.88      3.83 o 
   5  -5  11       21.61       20.01      2.50 o 
   6  -5  11       44.33       42.24      2.99 o 
   7  -5  11        0.08        0.39      2.41 o 
   8  -5  11        4.52        5.24      3.89 o 
  -8  -4  11        0.23        0.80      2.35 o 
  -7  -4  11        0.57       -0.77      2.40 o 
  -6  -4  11       38.62       36.87      3.27 o 
  -5  -4  11        3.42       -2.23      2.23 o 
  -4  -4  11       11.57        7.80      2.05 o 
  -3  -4  11       75.97       77.61      3.24 o 
  -2  -4  11       24.79       24.43      2.07 o 
  -1  -4  11        1.70       -1.54      1.54 o 
   0  -4  11       15.73       11.28      1.71 o 
   1  -4  11        1.41       -0.77      1.43 o 
   2  -4  11       89.77       95.79      2.53 o 
   3  -4  11       16.38       18.34      1.86 o 
   4  -4  11       24.90       20.84      1.84 o 
   5  -4  11        1.52       -1.51      2.28 o 
   6  -4  11       25.54       28.35      2.90 o 
   7  -4  11        6.24        8.23      2.24 o 
   8  -4  11       23.57       19.19      2.99 o 
   9  -4  11        9.67        7.36      3.98 o 
  -8  -3  11        1.01        2.00      2.31 o 
  -7  -3  11        8.52       11.35      2.54 o 
  -6  -3  11       15.80       14.85      2.14 o 
  -5  -3  11       47.18       44.53      2.91 o 
  -4  -3  11       62.94       55.90      4.77 o 
  -3  -3  11       59.87       55.27      3.29 o 
  -2  -3  11        4.74       12.00      1.77 o 
  -1  -3  11        5.64        7.80      1.68 o 
   0  -3  11        2.65       -0.24      0.96 o 
   1  -3  11       58.79       60.54      3.61 o 
   2  -3  11        0.10       -0.97      0.97 o 
   3  -3  11       47.25       50.10      1.72 o 
   4  -3  11        0.04       -1.22      1.26 o 
   5  -3  11        1.70       -1.51      1.51 o 
   6  -3  11      157.82      159.48      4.77 o 
   7  -3  11      139.54      141.93      5.52 o 
   8  -3  11        0.14       -2.21      2.21 o 
   9  -3  11       17.63       14.10      2.89 o 
  10  -3  11       22.12       25.40      4.39 o 
  -8  -2  11        0.28        2.43      3.48 o 
  -7  -2  11        0.03       -0.74      2.05 o 
  -6  -2  11       11.93       12.85      1.74 o 
  -5  -2  11        0.37       -1.44      1.44 o 
  -4  -2  11       20.22       34.95      2.11 o 
  -3  -2  11        0.70       -2.35      2.35 o 
  -2  -2  11       15.06       14.42      1.70 o 
  -1  -2  11      245.56      242.52      4.70 o 
   0  -2  11      430.55      452.04      8.29 o 
   1  -2  11        5.74        8.04      1.40 o 
   2  -2  11       50.03       56.16      1.95 o 
   3  -2  11      212.75      222.86      3.84 o 
   4  -2  11        0.20       -0.91      1.06 o 
   5  -2  11       93.30       89.78      2.79 o 
   6  -2  11       84.28       84.62      3.29 o 
   7  -2  11        0.37       -0.23      1.92 o 
   8  -2  11        3.06        4.37      2.32 o 
   9  -2  11        1.37        4.03      4.72 o 
  10  -2  11       15.94       18.87      4.00 o 
  -8  -1  11        1.10        2.53      3.38 o 
  -7  -1  11       19.56       19.89      2.59 o 
  -6  -1  11        0.08       -0.37      1.44 o 
  -5  -1  11        7.86        3.68      1.57 o 
  -4  -1  11      113.59       98.20      3.16 o 
  -3  -1  11       98.52       98.99      3.41 o 
  -2  -1  11       13.40       17.94      1.88 o 
  -1  -1  11      834.01      719.44     34.68 o 
   0  -1  11       29.98       21.57      1.88 o 
   1  -1  11       55.14       63.43      2.28 o 
   2  -1  11        0.05       -0.99      0.99 o 
   3  -1  11       73.32       84.12      1.97 o 
   4  -1  11       21.00       20.28      1.13 o 
   5  -1  11       11.22        8.59      1.30 o 
   6  -1  11      163.08      152.36      3.39 o 
   7  -1  11       33.24       30.31      2.18 o 
   8  -1  11        0.69        2.45      2.05 o 
   9  -1  11       84.70       93.40      4.35 o 
  10  -1  11        6.57        7.23      2.37 o 
  11  -1  11       30.18       27.77      4.39 o 
  -8   0  11        0.00        0.92      3.48 o 
  -7   0  11        9.77        7.85      2.03 o 
  -6   0  11       25.62       23.35      2.04 o 
  -5   0  11        0.11       -1.29      1.29 o 
  -4   0  11        0.00       -1.42      1.42 o 
  -3   0  11        2.78        4.22      1.78 o 
  -2   0  11        7.79        8.58      1.53 o 
  -1   0  11       31.07       16.29      1.93 o 
   0   0  11       20.42       29.90      2.02 o 
   1   0  11       11.94       18.21      1.37 o 
   2   0  11       11.79        8.06      1.01 o 
   3   0  11       36.04       39.97      1.60 o 
   4   0  11       59.88       67.96      1.73 o 
   5   0  11       40.73       48.25      2.01 o 
   6   0  11        1.09       -0.32      1.05 o 
   7   0  11        7.20        3.02      0.83 o 
   8   0  11       33.28       28.41      2.59 o 
   9   0  11       91.31       94.72      4.16 o 
  10   0  11       41.48       42.68      4.69 o 
  -9   1  11        1.75       -0.41      3.63 o 
  -8   1  11        1.64        0.60      3.60 o 
  -7   1  11       18.89       12.73      4.08 o 
  -6   1  11        0.61       -1.42      1.42 o 
  -5   1  11        0.06       -0.60      1.24 o 
  -4   1  11       78.74       62.60      2.98 o 
  -3   1  11        3.14        2.13      1.41 o 
  -2   1  11      154.28      191.66      5.61 o 
  -1   1  11        4.96        4.17      1.23 o 
   0   1  11        7.20       13.58      1.15 o 
   1   1  11        2.24        2.62      0.82 o 
   2   1  11      119.33      125.54      2.32 o 
   3   1  11       13.04       14.07      0.95 o 
   4   1  11       26.76       41.63      1.41 o 
   5   1  11        2.30        1.12      0.80 o 
   6   1  11        0.48        1.04      0.70 o 
   7   1  11       66.28       61.48      1.64 o 
   8   1  11      106.89      113.69      3.31 o 
   9   1  11       12.11       15.71      4.41 o 
  10   1  11       36.73       34.08      2.63 o 
  -9   2  11        0.85        0.13      3.82 o 
  -8   2  11        5.88        8.59      3.92 o 
  -7   2  11       22.98       24.89      4.55 o 
  -6   2  11        0.40       -1.01      1.36 o 
  -5   2  11       36.85       39.11      1.89 o 
  -4   2  11        4.37       -0.28      1.39 o 
  -3   2  11       21.00       23.60      1.84 o 
  -2   2  11       50.86       48.19      2.48 o 
  -1   2  11      141.92      151.29      3.32 o 
   0   2  11       75.61       76.48      2.30 o 
   1   2  11       31.75       38.66      1.49 o 
   2   2  11       35.15       31.14      1.32 o 
   3   2  11       93.63      106.66      2.00 o 
   4   2  11       73.59       85.22      1.60 o 
   5   2  11        2.32        0.74      0.66 o 
   6   2  11       52.01       58.73      1.46 o 
   7   2  11        0.67        2.64      1.10 o 
   8   2  11      224.02      198.85      4.27 o 
   9   2  11       80.73       73.03      5.12 o 
  10   2  11        5.12        4.98      1.84 o 
  -9   3  11        0.89        0.13      3.63 o 
  -8   3  11       17.58       25.59      4.87 o 
  -7   3  11       15.34       15.61      4.11 o 
  -6   3  11       26.02       36.08      3.35 o 
  -5   3  11        0.52        0.48      0.99 o 
  -4   3  11        0.72       -1.83      1.83 o 
  -3   3  11        1.24        3.10      1.44 o 
  -2   3  11        1.26        1.66      1.27 o 
  -1   3  11      151.44      145.49      3.31 o 
   0   3  11        0.39        0.28      0.88 o 
   1   3  11       59.14       58.23      1.86 o 
   2   3  11        1.46       -0.70      0.70 o 
   3   3  11       39.59       44.63      1.62 o 
   4   3  11       15.32       12.23      0.95 o 
   5   3  11        6.47        6.10      0.81 o 
   6   3  11       35.11       39.62      2.39 o 
   7   3  11        0.05       -1.49      1.49 o 
   8   3  11       22.31       16.71      2.14 o 
   9   3  11        9.72        8.89      1.58 o 
  10   3  11       58.99       64.37      2.98 o 
  -9   4  11        1.01        0.63      4.14 o 
  -8   4  11        0.07        2.81      3.73 o 
  -7   4  11       35.89       40.85      5.40 o 
  -6   4  11        0.85       -2.50      3.25 o 
  -5   4  11       20.22       10.31      2.06 o 
  -4   4  11        4.83       -1.58      1.58 o 
  -3   4  11       12.24        1.85      1.49 o 
  -2   4  11      159.86      175.72      4.41 o 
  -1   4  11       23.14       25.89      3.37 o 
   0   4  11        1.09        0.46      0.96 o 
   1   4  11      262.63      279.49      4.07 o 
   2   4  11       45.34       50.90      1.55 o 
   3   4  11      718.70      774.66      7.30 o 
   4   4  11      113.32      118.60      2.10 o 
   5   4  11       46.23       37.54      2.55 o 
   6   4  11       97.10       92.44      2.65 o 
   7   4  11       43.97       42.92      2.67 o 
   8   4  11        3.61        1.06      1.62 o 
   9   4  11        0.02        0.03      1.22 o 
  10   4  11        9.77        9.80      1.40 o 
  -9   5  11        2.41        3.16      4.17 o 
  -8   5  11        0.01        1.04      3.76 o 
  -7   5  11       11.80       16.55      4.49 o 
  -6   5  11      107.09      107.73      7.42 o 
  -5   5  11      143.89      140.60      5.59 o 
  -4   5  11      182.77      165.32      4.71 o 
  -3   5  11        0.19       -1.74      1.74 o 
  -2   5  11        0.40       -0.36      0.66 o 
  -1   5  11       47.98       49.70      1.75 o 
   0   5  11       39.41       44.07      1.71 o 
   1   5  11       54.41       67.79      1.74 o 
   2   5  11       54.06       53.69      1.42 o 
   3   5  11      383.50      346.31      3.74 o 
   4   5  11       14.50       18.26      1.36 o 
   5   5  11      392.74      376.24      7.96 o 
   6   5  11        1.31       -2.15      2.15 o 
   7   5  11        8.71        6.31      2.34 o 
   8   5  11       28.59       27.61      4.74 o 
   9   5  11        0.11        0.58      1.46 o 
  10   5  11        0.66        3.05      1.82 o 
  -9   6  11        0.32        1.96      4.17 o 
  -8   6  11        2.23        2.31      3.95 o 
  -7   6  11        2.46        1.20      3.32 o 
  -6   6  11       89.95      104.31      7.80 o 
  -5   6  11       13.74        8.97      4.04 o 
  -4   6  11       52.51       47.34      2.91 o 
  -3   6  11       45.77       41.30      2.61 o 
  -2   6  11        0.31       -0.76      0.77 o 
  -1   6  11       55.68       48.60      1.74 o 
   0   6  11       67.95       82.10      2.13 o 
   1   6  11       97.86      103.86      1.85 o 
   2   6  11       31.93       30.06      1.14 o 
   3   6  11        2.18        5.08      0.69 o 
   4   6  11       25.40       20.90      1.44 o 
   5   6  11      172.87      169.80      4.87 o 
   6   6  11        0.08       -3.41      3.41 o 
   7   6  11      179.29      177.54      7.55 o 
   8   6  11        0.02       -1.52      1.52 o 
   9   6  11        5.74       10.55      4.26 o 
  10   6  11        0.01        3.06      4.01 o 
  -9   7  11        1.79       -3.51      4.04 o 
  -8   7  11        0.33        1.52      4.04 o 
  -7   7  11        0.02       -1.39      3.76 o 
  -6   7  11        8.32        5.81      3.85 o 
  -5   7  11       36.31       41.98      5.02 o 
  -4   7  11       33.92       29.58      2.76 o 
  -3   7  11       42.70       27.80      2.49 o 
  -2   7  11        0.08       -1.77      1.77 o 
  -1   7  11       39.70       38.73      1.68 o 
   0   7  11        2.17        1.22      0.81 o 
   1   7  11        2.35        1.59      0.70 o 
   2   7  11       21.04       22.49      1.02 o 
   3   7  11      131.15      143.98      2.15 o 
   4   7  11       98.29      108.45      2.73 o 
   5   7  11      219.26      217.84      7.34 o 
   6   7  11      475.91      454.94     13.66 o 
   7   7  11       62.09       51.76      4.06 o 
   8   7  11       62.51       60.86      8.73 o 
   9   7  11       19.31       27.07      5.21 o 
  10   7  11        3.99       11.47      4.42 o 
  11   7  11        4.90        6.89      4.87 o 
  -9   8  11        0.16       -3.82      3.82 o 
  -8   8  11        6.16        6.03      4.01 o 
  -7   8  11       16.73       21.17      4.99 o 
  -6   8  11       12.05       16.96      4.52 o 
  -5   8  11        0.30        4.58      3.66 o 
  -4   8  11      233.35      225.37     10.43 o 
  -3   8  11       60.26       54.55      2.81 o 
  -2   8  11      285.76      279.55      6.78 o 
  -1   8  11       12.19        6.45      1.42 o 
   0   8  11       88.80      106.90      2.53 o 
   1   8  11        8.47       13.07      1.14 o 
   2   8  11       22.04       28.63      1.20 o 
   3   8  11        0.04        0.96      1.01 o 
   4   8  11        6.61        6.24      1.33 o 
   5   8  11      231.59      220.52      6.70 o 
   6   8  11        9.47       12.80      2.17 o 
   7   8  11       27.77       30.22      2.72 o 
   8   8  11      138.41      141.81     11.47 o 
   9   8  11        0.61        5.53      4.58 o 
  10   8  11        8.05       13.30      5.12 o 
  11   8  11        0.11        1.01      4.77 o 
  -8   9  11        5.38       -2.21      4.42 o 
  -7   9  11        1.52       -3.85      3.85 o 
  -6   9  11        1.62        1.77      3.79 o 
  -5   9  11        0.94        0.41      3.57 o 
  -4   9  11       19.48       19.43      4.45 o 
  -3   9  11      199.19      199.73      6.91 o 
  -2   9  11       83.39       76.38      3.02 o 
  -1   9  11       72.19       70.24      2.82 o 
   0   9  11       28.14       21.64      1.50 o 
   1   9  11       30.57       24.30      1.41 o 
   2   9  11       11.30       11.17      1.00 o 
   3   9  11        2.81        1.00      1.00 o 
   4   9  11       24.79       21.41      1.67 o 
   5   9  11       14.13       12.57      2.61 o 
   6   9  11        7.72        2.41      2.20 o 
   7   9  11        6.59        9.62      2.21 o 
   8   9  11       10.04        9.20      3.52 o 
   9   9  11        0.22        2.15      4.71 o 
  10   9  11        3.16        3.57      4.71 o 
  -8  10  11        0.05       -3.79      3.79 o 
  -7  10  11        1.41        4.04      4.36 o 
  -6  10  11       16.24       20.31      4.87 o 
  -5  10  11        2.99        7.14      3.92 o 
  -4  10  11       69.11       56.20      5.97 o 
  -3  10  11       12.33        8.43      3.79 o 
  -2  10  11       74.99       75.20      3.52 o 
  -1  10  11        8.15        3.14      1.58 o 
   0  10  11       20.99       12.68      1.65 o 
   1  10  11        0.17       -0.91      1.06 o 
   2  10  11       46.61       56.22      2.85 o 
   3  10  11       12.01       10.69      1.68 o 
   4  10  11       20.78       17.09      1.77 o 
   5  10  11       90.45       91.99      4.14 o 
   6  10  11        2.48        2.91      2.11 o 
   7  10  11       21.82       20.78      2.46 o 
   8  10  11        9.87        8.61      4.50 o 
   9  10  11        2.04        1.14      4.30 o 
  -7  11  11       15.82       21.29      5.69 o 
  -6  11  11       10.55       16.40      4.93 o 
  -5  11  11        1.04       -1.07      3.70 o 
  -4  11  11        0.36        3.66      3.82 o 
  -3  11  11        1.29        2.21      3.44 o 
  -2  11  11       76.02       66.15      6.29 o 
  -1  11  11        0.10       -0.80      1.58 o 
   0  11  11       46.35       38.06      2.54 o 
   1  11  11      115.26      109.28      3.29 o 
   2  11  11        0.06       -0.20      1.62 o 
   3  11  11       16.59       13.14      1.65 o 
   4  11  11        8.36        6.17      1.47 o 
   5  11  11       23.45       11.60      1.52 o 
   6  11  11        6.01        4.55      2.53 o 
   7  11  11        1.06        0.71      3.11 o 
   8  11  11       13.18       10.31      2.36 o 
  -7  12  11        7.46        3.85      5.02 o 
  -6  12  11        3.93       -0.98      4.55 o 
  -5  12  11        0.13       -3.79      3.79 o 
  -4  12  11        0.20       -1.39      3.70 o 
  -3  12  11       28.25       26.54      4.83 o 
  -2  12  11        5.81        3.51      3.54 o 
  -1  12  11       87.90       84.88      6.67 o 
   0  12  11      111.44      113.36      3.19 o 
   1  12  11       14.53       15.01      1.81 o 
   2  12  11        0.61       -1.98      1.98 o 
   3  12  11      120.05      114.87      3.40 o 
   4  12  11      252.24      251.41      4.96 o 
   5  12  11       45.22       48.41      2.33 o 
   6  12  11        3.61        3.30      2.00 o 
   7  12  11        0.50       -2.15      2.15 o 
  -6  13  11       13.43       22.78      5.43 o 
  -5  13  11        0.52       -1.67      3.76 o 
  -4  13  11       10.98        8.81      4.52 o 
  -3  13  11        1.68       -0.63      3.70 o 
  -2  13  11        4.74        6.86      3.98 o 
  -1  13  11        1.25       -1.86      3.29 o 
   0  13  11        8.52        7.31      1.91 o 
   1  13  11        0.16       -1.44      1.55 o 
   2  13  11        7.66        4.31      1.61 o 
   3  13  11        0.08       -1.04      1.55 o 
   4  13  11        4.77        3.72      1.92 o 
   5  13  11        3.87        5.20      1.55 o 
   6  13  11       27.37       23.20      3.64 o 
   7  13  11        1.33       -2.16      2.16 o 
  -5  14  11        0.00       -1.36      4.58 o 
  -4  14  11        6.66        8.34      4.83 o 
  -3  14  11        0.01       -2.46      3.98 o 
  -2  14  11        5.05        0.38      3.82 o 
  -1  14  11       12.10        9.98      3.98 o 
   0  14  11        9.19        7.08      3.16 o 
   1  14  11        8.28        5.93      2.02 o 
   2  14  11        1.49        0.31      1.67 o 
   3  14  11       31.95       31.98      2.33 o 
   4  14  11       14.31       12.84      1.96 o 
   5  14  11        0.48        1.48      1.66 o 
   6  14  11       15.35       14.57      2.95 o 
   7  14  11        3.62        4.13      2.45 o 
   8  14  11        1.02       -4.17      4.20 o 
  -4  15  11        0.32       -0.63      4.30 o 
  -3  15  11        0.36       -3.92      3.92 o 
  -2  15  11        3.45        5.37      4.26 o 
  -1  15  11        4.59        1.71      3.89 o 
   0  15  11        0.38        0.76      3.60 o 
   1  15  11        0.13        1.20      2.30 o 
   2  15  11        1.18        1.37      2.25 o 
   3  15  11        9.75       12.68      2.70 o 
   4  15  11        3.77        3.27      2.03 o 
   5  15  11        4.11        1.88      2.29 o 
   6  15  11        5.57        1.64      2.57 o 
   7  15  11        7.85        3.70      4.20 o 
   8  15  11        0.50       -2.84      4.11 o 
  -3  16  11        0.08       -4.23      4.23 o 
  -2  16  11        0.04       -1.80      4.17 o 
  -1  16  11        0.77       -2.24      3.92 o 
   0  16  11       13.84       10.20      4.23 o 
   1  16  11       12.40       18.16      4.36 o 
   2  16  11        0.13        0.24      2.35 o 
   3  16  11        2.29        2.85      2.41 o 
   4  16  11        0.03       -2.28      2.28 o 
   5  16  11        1.70       -0.54      3.76 o 
   6  16  11        0.66        0.13      4.01 o 
   7  16  11        0.04       -0.95      4.23 o 
  -1  17  11        0.86        2.18      4.42 o 
   0  17  11        0.13        0.85      4.33 o 
   1  17  11        3.48       -1.90      3.60 o 
   2  17  11        3.54        6.10      4.14 o 
   3  17  11        0.17        1.84      2.51 o 
   4  17  11        0.01       -2.42      2.42 o 
   5  17  11        7.81        5.81      4.30 o 
  -1 -12  12        0.02       -5.50      5.50 o 
   0 -12  12       28.87       28.81      7.14 o 
   1 -12  12        8.30        4.68      6.07 o 
   2 -12  12       85.51       94.49      9.29 o 
  -3 -11  12        2.45        8.56      5.56 o 
  -2 -11  12        8.80        4.33      5.88 o 
  -1 -11  12       14.04       15.16      6.22 o 
   0 -11  12        2.16       -4.14      5.18 o 
   1 -11  12       34.62       33.58      6.76 o 
   2 -11  12       17.39       19.65      6.35 o 
   3 -11  12        0.14       -4.87      4.87 o 
   4 -11  12        3.45       -2.69      5.09 o 
  -5 -10  12       21.32       19.71      5.91 o 
  -4 -10  12       15.95       21.96      6.03 o 
  -3 -10  12       44.92       52.16      6.92 o 
  -2 -10  12       10.00        4.87      5.50 o 
  -1 -10  12        0.60       -1.07      5.09 o 
   0 -10  12       14.02       10.17      4.87 o 
   1 -10  12        0.97        5.47      5.12 o 
   2 -10  12        1.89        3.32      5.28 o 
   3 -10  12       11.61       10.93      5.40 o 
   4 -10  12        3.01       -0.57      4.36 o 
   5 -10  12        7.00       11.25      5.81 o 
   6 -10  12       42.54       60.88      7.93 o 
  -6  -9  12        2.13       -0.16      4.33 o 
  -5  -9  12        7.71        6.92      4.77 o 
  -4  -9  12        0.06        2.94      4.33 o 
  -3  -9  12       18.21       16.90      5.40 o 
  -2  -9  12        9.14        9.57      5.18 o 
  -1  -9  12       12.67       20.82      5.62 o 
   0  -9  12        5.41        5.47      4.58 o 
   1  -9  12       31.40       26.16      5.37 o 
   2  -9  12      126.00      137.07      9.79 o 
   3  -9  12       13.32       14.22      5.34 o 
   4  -9  12      100.69      122.89      9.45 o 
   5  -9  12       10.64       13.17      5.34 o 
   6  -9  12        3.86       11.40      5.31 o 
  -7  -8  12        0.10       -4.11      4.11 o 
  -6  -8  12        0.19        1.64      3.98 o 
  -5  -8  12        2.38       -0.88      4.49 o 
  -4  -8  12        6.66        0.85      4.11 o 
  -3  -8  12        0.53       -3.48      3.92 o 
  -2  -8  12        3.11        8.94      4.30 o 
  -1  -8  12       16.54       30.20      5.69 o 
   0  -8  12       31.82       42.71      6.38 o 
   1  -8  12       12.64       19.40      5.28 o 
   2  -8  12       31.13       25.56      5.56 o 
   3  -8  12        9.47       12.45      4.36 o 
   4  -8  12        3.91        7.04      4.11 o 
   5  -8  12       28.80       44.95      6.29 o 
   6  -8  12       17.97       14.28      5.05 o 
  -7  -7  12        0.39       -3.66      3.66 o 
  -6  -7  12        0.92       -2.09      3.60 o 
  -5  -7  12        0.15       -0.82      4.04 o 
  -4  -7  12        7.50       12.70      4.33 o 
  -3  -7  12       12.45       13.43      4.55 o 
  -2  -7  12       12.83       13.68      4.55 o 
  -1  -7  12        0.16       -0.73      3.66 o 
   0  -7  12       99.68       87.44      7.90 o 
   1  -7  12       29.46       29.76      5.15 o 
   2  -7  12       30.77       20.88      4.96 o 
   3  -7  12        0.79        1.11      3.51 o 
   4  -7  12        4.95        6.22      4.30 o 
   5  -7  12        2.74        2.15      4.17 o 
   6  -7  12       15.65       19.18      5.05 o 
   7  -7  12        6.58        3.00      4.23 o 
  -8  -6  12        2.12        6.73      4.04 o 
  -7  -6  12        5.75        4.01      2.71 o 
  -6  -6  12        0.12       -0.22      3.41 o 
  -4  -6  12        5.44        6.26      3.92 o 
  -3  -6  12        8.35        7.80      4.08 o 
  -2  -6  12       83.33       80.49      7.20 o 
  -1  -6  12       25.93       20.31      4.55 o 
   0  -6  12       53.10       50.58      6.07 o 
   1  -6  12        0.62       -3.60      3.60 o 
   2  -6  12       90.88       69.31      6.79 o 
   3  -6  12        3.03        0.09      3.73 o 
   4  -6  12       58.46       64.89      8.36 o 
   5  -6  12        3.31        6.00      4.08 o 
   6  -6  12        0.04        6.16      4.01 o 
   7  -6  12        5.32        6.07      4.04 o 
  -8  -5  12        0.01       -3.44      3.44 o 
  -7  -5  12        0.06       -2.46      2.46 o 
  -6  -5  12        1.69        0.60      3.10 o 
  -4  -5  12       38.32       38.29      5.24 o 
  -3  -5  12        0.49        0.66      3.73 o 
  -2  -5  12      117.71      123.65      8.21 o 
  -1  -5  12        9.59        3.71      5.02 o 
   0  -5  12        1.01       -1.43      1.69 o 
   1  -5  12       75.72       63.05      2.99 o 
   2  -5  12        3.17        3.81      1.27 o 
   3  -5  12        7.96        7.10      1.79 o 
   4  -5  12        1.12       -0.93      1.77 o 
   5  -5  12      109.94      118.55      5.53 o 
   6  -5  12        8.53        5.25      2.77 o 
   7  -5  12       20.64       26.09      4.68 o 
  -8  -4  12        8.61        7.27      3.70 o 
  -7  -4  12        8.58       13.40      2.83 o 
  -6  -4  12        8.80        8.97      2.67 o 
  -4  -4  12        8.43        9.45      3.98 o 
  -3  -4  12        0.07       -1.17      2.33 o 
  -2  -4  12      196.88      201.77      4.83 o 
  -1  -4  12       53.99       48.79      3.92 o 
   0  -4  12       20.44       12.00      1.91 o 
   1  -4  12        9.02        6.10      1.73 o 
   2  -4  12      136.02      122.02      2.91 o 
   3  -4  12       45.29       36.57      2.18 o 
   4  -4  12        0.05       -1.44      1.44 o 
   5  -4  12        4.39        1.04      1.95 o 
   6  -4  12       75.75       68.52      3.57 o 
   7  -4  12       17.26       21.15      3.00 o 
   8  -4  12        1.25        3.51      3.60 o 
  -8  -3  12        0.04        0.57      3.66 o 
  -7  -3  12        5.34        1.47      2.40 o 
  -6  -3  12        1.83       -2.16      2.16 o 
  -5  -3  12       10.39       12.54      4.04 o 
  -4  -3  12       64.37       64.13      6.07 o 
  -3  -3  12      256.26      258.41      6.45 o 
  -2  -3  12       62.12       71.03      3.56 o 
  -1  -3  12      283.90      288.63      5.90 o 
   0  -3  12        1.16       -1.38      1.46 o 
   1  -3  12       19.26       18.24      1.89 o 
   2  -3  12        6.27        2.33      1.15 o 
   3  -3  12        0.29       -0.55      1.09 o 
   4  -3  12      102.99       89.56      3.02 o 
   5  -3  12       65.93       64.07      3.38 o 
   6  -3  12        2.49        0.77      1.94 o 
   7  -3  12       11.86       13.00      2.21 o 
   8  -3  12        3.10        0.03      2.42 o 
   9  -3  12       60.82       70.13      6.76 o 
  10  -3  12        5.96       10.87      3.95 o 
  -8  -2  12        1.80        3.06      3.70 o 
  -7  -2  12       24.00       25.99      2.91 o 
  -6  -2  12       68.55       61.72      3.92 o 
  -5  -2  12       40.22       34.56      4.90 o 
  -4  -2  12       25.43       20.63      3.39 o 
  -3  -2  12       23.85       28.15      2.47 o 
  -2  -2  12      330.68      321.62      5.89 o 
  -1  -2  12      935.43      997.82     16.89 o 
   0  -2  12       19.56       14.64      2.92 o 
   1  -2  12        0.09       -1.10      1.10 o 
   2  -2  12        0.75       -1.05      1.05 o 
   3  -2  12       31.18       27.78      1.52 o 
   4  -2  12        5.99        3.65      1.19 o 
   5  -2  12        0.25       -1.54      1.54 o 
   6  -2  12       77.74       76.73      3.46 o 
   7  -2  12       11.18       10.78      1.98 o 
   8  -2  12       15.11       16.05      3.06 o 
   9  -2  12        7.00        4.13      2.69 o 
  10  -2  12        0.17       -1.21      2.31 o 
  -8  -1  12        4.83        5.56      3.92 o 
  -7  -1  12        9.28       11.20      2.45 o 
  -6  -1  12        0.40       -0.75      1.98 o 
  -5  -1  12       16.22        9.15      2.12 o 
  -4  -1  12       43.69       53.51      2.63 o 
  -3  -1  12      201.91      183.64      4.29 o 
  -2  -1  12        8.77       14.96      4.49 o 
  -1  -1  12       35.50       35.47      3.45 o 
   0  -1  12      140.89      145.74      4.19 o 
   1  -1  12       48.23       45.10      2.67 o 
   2  -1  12        0.49       -1.36      1.36 o 
   3  -1  12        0.04       -0.84      0.84 o 
   4  -1  12        7.96        5.59      0.94 o 
   5  -1  12        6.62        5.22      1.69 o 
   6  -1  12       21.14       21.82      2.16 o 
   7  -1  12       54.67       45.92      3.53 o 
   8  -1  12        0.52        2.37      2.27 o 
   9  -1  12        1.56        5.80      2.39 o 
  10  -1  12        5.30        4.68      2.34 o 
  -8   0  12       14.57       19.46      4.74 o 
  -7   0  12       16.02       19.30      4.42 o 
  -6   0  12      262.93      265.07      6.90 o 
  -5   0  12      130.02      118.44      5.12 o 
  -4   0  12       10.17        8.18      1.89 o 
  -3   0  12       42.25       45.36      2.75 o 
  -2   0  12       33.66       31.87      2.13 o 
  -1   0  12      263.68      254.17      6.97 o 
   0   0  12       10.42       10.99      1.50 o 
   1   0  12      125.01      141.58      3.38 o 
   2   0  12      699.08      732.16      9.68 o 
   3   0  12      425.22      427.09      5.61 o 
   4   0  12       14.77       13.61      1.06 o 
   5   0  12       83.45       74.58      2.55 o 
   6   0  12        0.06        0.76      1.43 o 
   7   0  12       23.57       20.50      1.72 o 
   8   0  12       56.60       64.00      3.81 o 
   9   0  12      124.08      128.35      7.30 o 
  10   0  12        1.78        0.56      2.21 o 
  -9   1  12        1.84        4.26      4.11 o 
  -8   1  12        3.39        6.82      3.92 o 
  -7   1  12       16.67       12.00      4.14 o 
  -6   1  12       24.96       23.18      2.37 o 
  -5   1  12       14.88       14.54      2.65 o 
  -4   1  12        0.05       -1.54      1.54 o 
  -3   1  12      117.65      119.49      3.93 o 
  -2   1  12       14.72       18.64      1.85 o 
  -1   1  12       36.07       35.63      2.64 o 
   0   1  12        0.86        1.15      1.30 o 
   1   1  12     1043.24     1070.75     12.01 o 
   2   1  12       75.65       82.63      2.16 o 
   3   1  12       12.89        8.40      1.04 o 
   4   1  12        1.83        0.15      0.79 o 
   5   1  12       81.74       74.37      2.25 o 
   6   1  12        0.15       -0.25      0.58 o 
   7   1  12       37.93       26.92      1.24 o 
   8   1  12       12.87       16.46      3.03 o 
   9   1  12       48.99       40.84      2.94 o 
  10   1  12        4.87        3.04      2.13 o 
  -9   2  12        0.22        0.82      3.82 o 
  -8   2  12       32.62       39.46      5.62 o 
  -7   2  12        0.16       -1.20      3.44 o 
  -6   2  12       37.81       36.90      5.15 o 
  -5   2  12        1.54       -0.42      1.40 o 
  -4   2  12      107.34      106.36      4.82 o 
  -3   2  12       63.87       67.33      3.46 o 
  -2   2  12        0.13        0.27      1.31 o 
  -1   2  12       43.83       42.27      2.09 o 
   0   2  12       11.47        7.81      1.31 o 
   1   2  12      113.01      108.62      3.60 o 
   2   2  12      937.47      936.09      9.64 o 
   3   2  12      153.95      153.80      2.59 o 
   4   2  12       12.64        6.32      0.86 o 
   5   2  12        4.26        3.39      1.27 o 
   6   2  12       33.67       31.89      1.91 o 
   7   2  12       18.16       16.60      1.67 o 
   8   2  12       79.24       92.18      3.08 o 
   9   2  12      116.19      119.56      4.28 o 
  10   2  12       29.33       33.33      3.89 o 
  -9   3  12        2.51        1.96      4.17 o 
  -8   3  12       13.83       20.34      4.93 o 
  -7   3  12       16.31       20.22      4.55 o 
  -6   3  12       11.99       10.84      4.14 o 
  -5   3  12        0.20       -1.26      1.26 o 
  -4   3  12       78.25       81.73      3.60 o 
  -3   3  12       50.72       53.23      2.93 o 
  -2   3  12       83.54       71.73      8.55 o 
  -1   3  12      129.06      120.18      3.08 o 
   0   3  12       24.50       26.02      1.56 o 
   1   3  12      126.36      123.58      2.68 o 
   2   3  12      244.58      253.22      3.56 o 
   3   3  12       40.52       42.04      1.58 o 
   4   3  12       31.76       31.26      2.03 o 
   5   3  12       26.04       30.09      2.38 o 
   6   3  12       14.52        8.77      1.39 o 
   7   3  12        9.67       11.44      2.70 o 
   8   3  12       27.08       37.56      2.24 o 
   9   3  12       12.05       12.09      2.09 o 
  10   3  12       22.63       29.08      2.24 o 
  -9   4  12        0.00       -0.98      3.98 o 
  -8   4  12       56.93       70.64      7.49 o 
  -7   4  12       17.97       18.23      4.26 o 
  -6   4  12       35.69       37.85      4.90 o 
  -5   4  12        4.68       -3.10      3.10 o 
  -4   4  12      103.23      104.88      6.08 o 
  -3   4  12       65.78       68.49      3.19 o 
  -2   4  12       49.25       62.56      4.31 o 
  -1   4  12      194.78      199.31      4.05 o 
   0   4  12        1.37        1.57      1.05 o 
   1   4  12       37.35       42.49      1.79 o 
   2   4  12      109.51       94.17      2.29 o 
   3   4  12       22.15       20.42      1.15 o 
   4   4  12        0.00       -1.13      1.13 o 
   5   4  12      149.20      137.32      3.81 o 
   6   4  12       32.25       26.67      2.46 o 
   7   4  12       40.85       29.98      2.38 o 
   8   4  12        0.13       -0.99      1.65 o 
   9   4  12       36.68       33.34      3.23 o 
  10   4  12        0.03        0.44      2.15 o 
  -9   5  12       14.46       24.51      5.59 o 
  -8   5  12        8.24        7.52      4.45 o 
  -7   5  12        8.20        5.21      4.11 o 
  -6   5  12       55.45       52.16      5.59 o 
  -5   5  12       37.92       33.42      5.02 o 
  -4   5  12       17.69       12.70      2.13 o 
  -3   5  12        2.97       -1.58      1.58 o 
  -2   5  12       24.58       22.81      1.67 o 
  -1   5  12       12.22       11.58      1.14 o 
   0   5  12       15.79       19.88      1.25 o 
   1   5  12      193.08      186.89      2.97 o 
   2   5  12      151.84      164.93      2.97 o 
   3   5  12        5.53        6.53      0.84 o 
   4   5  12      927.74      908.16     10.41 o 
   5   5  12      126.16      112.38      2.91 o 
   6   5  12       21.68       14.29      2.14 o 
   7   5  12        3.58        1.17      1.73 o 
   8   5  12       10.30       11.16      1.92 o 
   9   5  12       16.37       12.99      1.87 o 
  -9   6  12        5.84       12.95      5.15 o 
  -8   6  12        5.40        4.17      3.85 o 
  -7   6  12       16.67       20.50      4.90 o 
  -6   6  12        0.16       -2.81      2.81 o 
  -5   6  12        4.85        3.66      3.76 o 
  -4   6  12        1.49       -2.04      2.04 o 
  -3   6  12       41.67       35.20      2.54 o 
  -2   6  12       13.22        9.96      1.14 o 
  -1   6  12       75.22       71.67      2.22 o 
   0   6  12        1.27        0.91      0.90 o 
   1   6  12      230.22      262.99      3.67 o 
   2   6  12        0.62        0.02      0.78 o 
   3   6  12      669.55      676.47      6.61 o 
   4   6  12       71.10       72.51      2.09 o 
   5   6  12      325.50      340.41      4.57 o 
   6   6  12       28.83       21.51      2.52 o 
   7   6  12       17.97       17.31      2.08 o 
   8   6  12        5.16        3.59      1.71 o 
   9   6  12        6.05        6.66      1.56 o 
  10   6  12       14.49       18.16      4.68 o 
  -9   7  12        0.77        2.34      4.17 o 
  -8   7  12        0.25       -3.76      3.76 o 
  -7   7  12        2.50        4.80      3.79 o 
  -6   7  12       26.28       22.08      4.80 o 
  -5   7  12       15.17       12.76      3.76 o 
  -4   7  12       10.39        9.48      3.70 o 
  -3   7  12        3.30       -1.70      1.70 o 
  -2   7  12       99.91      100.08      3.74 o 
  -1   7  12       14.54       11.03      1.26 o 
   0   7  12       87.57       85.05      2.21 o 
   1   7  12        0.34        0.54      0.81 o 
   2   7  12        8.83       10.07      0.92 o 
   3   7  12       31.69       29.23      1.50 o 
   4   7  12       25.78       22.85      1.59 o 
   5   7  12        2.14        8.03      2.35 o 
   6   7  12        4.75        6.54      2.18 o 
   7   7  12       12.66        8.41      2.02 o 
   8   7  12        0.75       -1.70      1.70 o 
   9   7  12        3.75        6.22      4.23 o 
  10   7  12       20.03       29.47      5.62 o 
  -8   8  12        1.17       -0.70      4.36 o 
  -7   8  12        0.06       -3.35      3.35 o 
  -6   8  12       11.54       18.58      4.71 o 
  -5   8  12        9.26        9.82      3.79 o 
  -4   8  12        0.70       -2.94      3.32 o 
  -3   8  12       18.21        2.13      2.42 o 
  -2   8  12        4.18       -0.31      1.49 o 
  -1   8  12       29.30       23.68      1.82 o 
   0   8  12       33.72       36.29      1.63 o 
   1   8  12       54.97       52.46      1.81 o 
   2   8  12       42.61       55.04      1.70 o 
   3   8  12      238.69      234.69      4.22 o 
   4   8  12        1.23        1.57      1.02 o 
   5   8  12       18.51       20.00      2.45 o 
   6   8  12      119.29      122.15      4.46 o 
   7   8  12        5.48        2.06      1.93 o 
   8   8  12        0.59        1.08      1.84 o 
   9   8  12        0.01       -0.13      1.59 o 
  10   8  12        5.42       12.13      5.12 o 
  11   8  12        1.04        2.24      4.61 o 
  -8   9  12        6.58       -0.35      4.68 o 
  -7   9  12        0.01       -1.55      3.66 o 
  -6   9  12        0.00       -0.16      3.79 o 
  -5   9  12       11.35        9.22      3.73 o 
  -4   9  12       15.92       12.45      3.89 o 
  -3   9  12       13.64        7.96      3.48 o 
  -2   9  12       53.79       63.04      3.03 o 
  -1   9  12       37.61       31.46      2.05 o 
   0   9  12       76.66       72.79      2.24 o 
   1   9  12       50.20       52.85      2.08 o 
   2   9  12       15.54       11.75      1.23 o 
   3   9  12       86.50       77.68      2.48 o 
   4   9  12        9.90        8.66      1.04 o 
   5   9  12      109.65      108.96      4.05 o 
   6   9  12        7.85        8.14      4.17 o 
   7   9  12       15.57       10.77      3.35 o 
   8   9  12        9.43       10.54      1.97 o 
   9   9  12       17.01       20.12      5.09 o 
  10   9  12        1.29        3.82      4.61 o 
  -7  10  12        4.89        4.99      4.68 o 
  -6  10  12        0.05        0.60      3.98 o 
  -5  10  12       26.00       26.69      5.24 o 
  -4  10  12        0.02       -2.94      2.94 o 
  -3  10  12       28.19       32.22      4.87 o 
  -2  10  12       81.73       87.19      6.86 o 
  -1  10  12        0.01       -1.51      1.51 o 
   0  10  12        5.15        3.25      1.50 o 
   1  10  12       41.97       34.38      1.77 o 
   2  10  12       51.04       42.78      2.69 o 
   3  10  12       16.11       16.66      1.92 o 
   4  10  12       29.27       28.48      2.07 o 
   5  10  12       18.20        7.16      2.35 o 
   6  10  12       23.02       17.17      4.52 o 
   7  10  12        0.15       -1.11      2.07 o 
   8  10  12        0.04       -0.36      1.89 o 
   9  10  12       12.03       11.88      5.18 o 
  -7  11  12        2.00        2.34      4.74 o 
  -6  11  12        3.41       -1.42      4.23 o 
  -5  11  12        5.99        6.82      4.30 o 
  -4  11  12       53.41       62.80      6.82 o 
  -3  11  12        3.97        0.19      3.48 o 
  -2  11  12       42.17       40.40      5.18 o 
  -1  11  12        9.89        8.88      1.78 o 
   0  11  12       10.15       15.12      1.63 o 
   1  11  12       12.92        6.53      2.03 o 
   2  11  12        7.02        5.92      1.92 o 
   3  11  12       30.43       31.54      2.42 o 
   4  11  12       18.49       11.74      1.91 o 
   5  11  12        9.27        3.63      1.44 o 
   6  11  12        0.12       -2.14      2.14 o 
   7  11  12        2.04       -1.54      2.04 o 
   8  11  12        0.34       -0.83      1.88 o 
  -6  12  12       10.51        6.95      5.09 o 
  -5  12  12        4.13        1.48      4.26 o 
  -4  12  12        0.43        1.86      3.60 o 
  -3  12  12        4.79        3.06      3.95 o 
  -2  12  12        2.04        3.06      3.66 o 
  -1  12  12        9.15       16.90      4.01 o 
   0  12  12       57.25       63.68      3.17 o 
   1  12  12       34.30       32.50      4.34 o 
   2  12  12        0.91       -0.56      1.88 o 
   3  12  12       71.40       73.67      3.40 o 
   4  12  12        3.53        3.13      1.86 o 
   5  12  12       15.75       23.24      1.98 o 
   6  12  12        9.16        5.93      2.61 o 
   7  12  12        2.69       -1.98      2.15 o 
  -6  13  12        1.01        4.23      4.90 o 
  -5  13  12        0.80       -3.13      4.14 o 
  -4  13  12        1.08       -3.66      3.66 o 
  -3  13  12        1.71       -0.28      3.79 o 
  -2  13  12        2.39        3.35      3.70 o 
  -1  13  12        0.01       -1.33      3.13 o 
   0  13  12       18.09       20.90      3.35 o 
   1  13  12        0.01       -1.80      2.01 o 
   2  13  12        0.86       -1.34      1.93 o 
   3  13  12       10.80        8.41      2.12 o 
   4  13  12        4.47        2.02      1.91 o 
   5  13  12        5.49        4.83      1.75 o 
   6  13  12        0.22       -2.52      2.52 o 
   7  13  12        0.49       -2.62      2.69 o 
  -5  14  12        8.15        8.97      5.05 o 
  -4  14  12        4.88       12.16      4.52 o 
  -3  14  12        0.16       -2.46      3.76 o 
  -2  14  12        3.70        0.82      3.95 o 
  -1  14  12        0.16        1.17      3.70 o 
   0  14  12        6.10        7.53      3.10 o 
   1  14  12        4.70        6.19      2.86 o 
   2  14  12        2.87        4.68      2.72 o 
   3  14  12        3.36        2.23      1.74 o 
   4  14  12        0.04       -0.65      1.62 o 
   5  14  12        1.97        2.15      2.36 o 
   6  14  12        0.00       -2.45      2.86 o 
  -4  15  12        4.80        6.79      5.09 o 
  -3  15  12        2.49        1.17      4.58 o 
  -2  15  12        0.17       -3.70      3.70 o 
  -1  15  12        0.23        1.45      4.08 o 
   0  15  12        1.62        0.82      3.60 o 
   1  15  12        6.60       17.98      4.45 o 
   2  15  12        0.07       -2.15      2.15 o 
   3  15  12        4.17        6.16      2.52 o 
   4  15  12        2.19        0.35      1.96 o 
   5  15  12        8.71        6.84      1.94 o 
   6  15  12        0.31       -1.17      2.61 o 
   7  15  12        4.27        3.35      3.98 o 
  -2  16  12        1.56       -4.30      4.30 o 
  -1  16  12        0.59       -3.22      3.98 o 
   0  16  12        3.37        9.73      4.68 o 
   1  16  12        0.07        2.69      3.76 o 
   2  16  12        0.21       -0.38      3.48 o 
   3  16  12        9.57       15.51      2.86 o 
   4  16  12        0.01       -2.30      2.30 o 
   5  16  12        0.58        5.69      3.95 o 
   6  16  12        1.61        3.48      4.04 o 
   0  17  12        0.06       -1.99      3.95 o 
   1  17  12        0.54        0.00      4.11 o 
   2  17  12        0.35        1.17      3.92 o 
   3  17  12        0.24        4.61      3.89 o 
   4  17  12        0.18        4.24      2.67 o 
  -2 -11  13       31.73       44.01      7.58 o 
  -1 -11  13        1.73        7.33      5.94 o 
   0 -11  13        0.02        2.65      5.81 o 
   1 -11  13        0.04       -3.16      5.24 o 
   2 -11  13        0.19        5.31      5.65 o 
   3 -11  13        0.00       -1.74      5.65 o 
  -4 -10  13        0.06       -2.56      4.87 o 
  -3 -10  13        3.54        2.21      5.15 o 
  -2 -10  13        5.42       19.08      6.51 o 
  -1 -10  13        1.16        4.61      5.05 o 
   0 -10  13        3.23       -3.54      5.15 o 
   1 -10  13        1.81       -0.03      5.28 o 
   2 -10  13        3.31        6.76      5.50 o 
   3 -10  13        2.20        0.19      5.28 o 
   4 -10  13        0.15        0.38      4.58 o 
   5 -10  13       11.61       12.38      5.97 o 
  -5  -9  13        0.15       -4.55      4.55 o 
  -4  -9  13        8.63        4.26      5.05 o 
  -3  -9  13       18.20       24.61      6.03 o 
  -2  -9  13      120.34      154.51     10.46 o 
  -1  -9  13        3.64        7.11      5.34 o 
   0  -9  13        0.20       -4.71      4.71 o 
   1  -9  13        9.58        4.01      5.15 o 
   2  -9  13        0.11        2.46      4.90 o 
   3  -9  13        2.30        6.10      5.21 o 
   4  -9  13       19.51       19.18      5.31 o 
   5  -9  13       16.42        6.13      5.34 o 
   6  -9  13       12.66       11.63      5.65 o 
  -6  -8  13        9.36        5.88      4.55 o 
  -5  -8  13        3.85       -1.36      4.71 o 
  -4  -8  13        8.69        8.56      4.74 o 
  -3  -8  13       25.85       28.40      5.62 o 
  -2  -8  13       55.00       61.29      7.01 o 
  -1  -8  13       44.28       46.03      6.63 o 
   0  -8  13       43.03       58.57      7.11 o 
   1  -8  13       12.91       13.71      4.83 o 
   2  -8  13        8.49       16.62      5.47 o 
   3  -8  13        7.54        7.20      4.87 o 
   4  -8  13        0.10       -1.39      4.45 o 
   5  -8  13        0.72       -2.31      4.39 o 
   6  -8  13       33.13       33.20      6.22 o 
  -6  -7  13        5.82        4.11      4.04 o 
  -5  -7  13        2.64       -1.86      4.20 o 
  -4  -7  13        2.76       -3.95      3.95 o 
  -3  -7  13       31.14       37.94      5.75 o 
  -2  -7  13       14.89       20.44      4.77 o 
  -1  -7  13       28.72       28.43      5.81 o 
   0  -7  13       22.14       20.69      4.90 o 
   1  -7  13       69.70       84.35      7.96 o 
   2  -7  13       15.59       10.80      4.64 o 
   3  -7  13        1.31       -2.97      3.98 o 
   4  -7  13        3.68        7.65      4.49 o 
   5  -7  13        5.37       -3.85      3.85 o 
   6  -7  13        3.87       -0.82      4.26 o 
  -7  -6  13        0.34        3.26      2.78 o 
  -6  -6  13        0.08        2.53      3.70 o 
  -4  -6  13       13.67        8.15      4.49 o 
  -3  -6  13       10.16        6.60      4.33 o 
  -2  -6  13       41.38       50.70      6.10 o 
  -1  -6  13        1.20        0.73      4.42 o 
   0  -6  13       65.26       67.70      6.82 o 
   1  -6  13       23.41        8.81      4.52 o 
   2  -6  13       49.04       30.64      5.28 o 
   3  -6  13        4.33        1.77      3.98 o 
   4  -6  13       37.36       29.79      5.21 o 
   5  -6  13        5.12        3.38      4.04 o 
   6  -6  13        2.96        0.98      3.98 o 
  -7  -5  13        6.19        4.47      3.05 o 
  -6  -5  13       19.52       24.21      4.42 o 
  -4  -5  13        3.56        4.36      4.08 o 
  -3  -5  13       20.34       16.08      4.64 o 
  -2  -5  13      123.73      124.53      8.53 o 
  -1  -5  13        4.18        4.52      4.26 o 
   0  -5  13       74.87       93.16      7.30 o 
   1  -5  13        0.12       -3.25      3.76 o 
   2  -5  13        0.87       -3.57      3.57 o 
   3  -5  13       10.28        6.68      2.61 o 
   4  -5  13        1.17        6.29      3.79 o 
   5  -5  13        8.82        3.22      3.82 o 
   6  -5  13        0.40       -1.23      3.57 o 
  -7  -4  13        0.20       -2.37      2.46 o 
  -6  -4  13       23.12       28.67      5.50 o 
  -3  -4  13        7.38        0.60      3.79 o 
  -2  -4  13      116.62      119.00      7.80 o 
  -1  -4  13       50.99       47.29      5.40 o 
   0  -4  13       69.13       61.82      4.26 o 
   1  -4  13        5.07       -1.14      1.70 o 
   2  -4  13       25.75       30.19      1.81 o 
   3  -4  13       25.06       23.40      2.12 o 
   4  -4  13      200.01      212.88      5.75 o 
   5  -4  13       12.30        9.02      7.42 o 
   6  -4  13       30.31       28.74      6.76 o 
   7  -4  13       11.92       10.14      4.33 o 
  -8  -3  13        0.06       -3.41      3.41 o 
  -7  -3  13        0.00       -0.92      2.31 o 
  -6  -3  13       10.10        9.06      2.51 o 
  -5  -3  13        9.44        5.47      3.82 o 
  -3  -3  13       50.52       30.80      5.12 o 
  -2  -3  13       29.11       37.12      3.70 o 
  -1  -3  13       44.50       46.67      2.69 o 
   0  -3  13       99.79       87.96      4.18 o 
   1  -3  13       62.21       52.40      2.72 o 
   2  -3  13       21.81       17.13      1.61 o 
   3  -3  13        2.14       -1.03      1.03 o 
   4  -3  13      248.25      240.18      5.35 o 
   5  -3  13      110.24       90.01      3.95 o 
   6  -3  13        2.86        3.04      2.13 o 
   7  -3  13        0.27        0.18      2.52 o 
   8  -3  13        3.38        5.28      3.70 o 
   9  -3  13       17.42       18.20      4.33 o 
  -8  -2  13        6.61        7.23      4.17 o 
  -7  -2  13        3.10       -3.51      3.54 o 
  -6  -2  13       19.83       22.18      2.89 o 
  -5  -2  13       51.60       56.64      5.94 o 
  -4  -2  13        0.10       -1.96      2.69 o 
  -3  -2  13       19.07       23.57      3.98 o 
  -2  -2  13      228.79      244.73      5.27 o 
  -1  -2  13      258.44      268.66      5.48 o 
   0  -2  13      193.70      204.12      4.86 o 
   1  -2  13      117.61      104.29      4.09 o 
   2  -2  13        5.86        5.43      3.42 o 
   3  -2  13       87.75       69.88      2.23 o 
   4  -2  13       45.76       41.14      1.99 o 
   5  -2  13      236.02      216.27      6.95 o 
   6  -2  13       34.87       35.14      3.61 o 
   7  -2  13        0.00       -1.46      2.38 o 
   8  -2  13       20.32       23.60      5.05 o 
   9  -2  13        0.70       -1.26      2.65 o 
  10  -2  13        0.57        1.86      3.51 o 
  -8  -1  13        0.14       -3.03      3.60 o 
  -7  -1  13        0.26        0.09      3.76 o 
  -6  -1  13       24.62       23.33      2.91 o 
  -5  -1  13        5.58        2.84      3.10 o 
  -4  -1  13        2.66       -1.23      3.10 o 
  -3  -1  13       30.25       31.73      2.65 o 
  -2  -1  13       18.36       15.43      3.00 o 
  -1  -1  13       37.22       38.99      4.44 o 
   0  -1  13      379.75      402.67      6.73 o 
   1  -1  13       60.74       57.60      5.71 o 
   2  -1  13        0.39       -2.27      2.61 o 
   3  -1  13       12.14       13.78      1.80 o 
   4  -1  13        0.55       -1.01      1.01 o 
   5  -1  13       83.58       87.63      3.50 o 
   6  -1  13       84.25       94.87      3.67 o 
   7  -1  13       72.52       78.29      4.32 o 
   8  -1  13        1.57        3.63      2.60 o 
   9  -1  13       62.85       69.63      7.87 o 
  10  -1  13        0.44        1.24      4.08 o 
  -8   0  13       17.12       17.38      4.99 o 
  -7   0  13       14.74       19.33      4.61 o 
  -6   0  13       15.56       14.99      2.43 o 
  -5   0  13        3.84        2.27      3.66 o 
  -4   0  13       94.89       75.31      6.41 o 
  -3   0  13        2.58        2.99      2.13 o 
  -2   0  13        0.18        1.99      1.60 o 
  -1   0  13      262.73      252.82      6.90 o 
   0   0  13        0.23        0.58      2.06 o 
   1   0  13      420.55      419.64      6.67 o 
   2   0  13       25.52       21.95      4.05 o 
   3   0  13       20.98       18.58      2.11 o 
   4   0  13       13.81        8.51      1.23 o 
   5   0  13      145.58      138.62      4.02 o 
   6   0  13       29.10       26.29      1.74 o 
   7   0  13       26.87       30.10      2.65 o 
   8   0  13        1.72        0.92      1.22 o 
   9   0  13      101.99      118.96      5.05 o 
  10   0  13        0.23       -1.34      2.22 o 
  -8   1  13       48.63       57.15      6.54 o 
  -7   1  13        6.02       -3.60      3.60 o 
  -6   1  13        0.80        2.24      3.35 o 
  -5   1  13        0.06       -1.76      1.76 o 
  -4   1  13        6.83        2.79      2.32 o 
  -3   1  13        4.18       -0.57      1.65 o 
  -2   1  13       12.84       16.42      1.93 o 
  -1   1  13      196.63      189.39     12.82 o 
   0   1  13       36.26       43.92      2.09 o 
   1   1  13      793.49      809.29      9.71 o 
   2   1  13       14.30       15.28      2.33 o 
   3   1  13       10.68        9.85      1.79 o 
   4   1  13       12.54       12.26      1.99 o 
   5   1  13       21.78       15.88      1.71 o 
   6   1  13        4.87       -0.43      1.55 o 
   7   1  13       83.12       62.40      2.45 o 
   8   1  13       37.63       39.12      2.93 o 
   9   1  13       10.02       10.46      2.48 o 
  10   1  13        0.04        0.93      3.36 o 
  -9   2  13        0.92        4.26      4.23 o 
  -8   2  13        3.26       -3.38      3.98 o 
  -7   2  13       29.06       23.19      4.58 o 
  -6   2  13       31.34       34.02      5.24 o 
  -5   2  13       60.40       58.36      3.10 o 
  -4   2  13        2.16       -0.09      2.23 o 
  -3   2  13        0.14       -0.69      1.58 o 
  -2   2  13        1.63       -0.32      1.38 o 
  -1   2  13      237.10      228.17      5.54 o 
   0   2  13       36.62       37.17      2.02 o 
   1   2  13      297.63      288.28      7.23 o 
   2   2  13      271.29      259.31      4.62 o 
   3   2  13        8.09       -1.66      1.66 o 
   4   2  13       81.34       76.35      2.22 o 
   5   2  13        1.22       -1.50      1.50 o 
   6   2  13       37.96       41.89      1.86 o 
   7   2  13       39.49       35.14      2.55 o 
   8   2  13        9.00        8.72      2.35 o 
   9   2  13      139.01      149.47      4.97 o 
  10   2  13       75.29       70.16      5.72 o 
  -9   3  13        0.03       -0.35      4.30 o 
  -8   3  13       24.74       32.76      5.69 o 
  -7   3  13       34.33       41.07      5.37 o 
  -6   3  13       47.00       49.09      5.88 o 
  -5   3  13       39.15       39.74      5.18 o 
  -4   3  13      128.50      104.48      4.98 o 
  -3   3  13      140.74      120.08      7.01 o 
  -2   3  13        2.96       -1.34      1.51 o 
  -1   3  13        4.10        3.72      1.27 o 
   0   3  13       44.23       55.22      2.37 o 
   1   3  13        5.48        9.86      1.46 o 
   2   3  13      744.88      752.25      8.94 o 
   3   3  13      633.17      625.47      8.58 o 
   4   3  13      104.66       85.48      2.34 o 
   5   3  13       92.97       74.70      2.78 o 
   6   3  13       18.50       14.42      1.04 o 
   7   3  13       31.57       23.38      4.85 o 
   8   3  13       88.58       77.56      4.46 o 
   9   3  13        3.89        4.13      1.90 o 
  10   3  13        9.81       10.49      3.06 o 
  -9   4  13        6.02       14.12      5.09 o 
  -8   4  13        0.81       -1.90      3.54 o 
  -7   4  13        6.48        1.80      3.89 o 
  -6   4  13        4.83        8.37      3.57 o 
  -5   4  13        5.82       11.66      4.01 o 
  -4   4  13        4.49        1.04      3.48 o 
  -3   4  13       18.41       19.50      2.21 o 
  -2   4  13       69.66       75.46      3.93 o 
  -1   4  13       14.82       11.99      1.71 o 
   0   4  13       62.99       65.18      2.52 o 
   1   4  13       51.74       53.64      2.50 o 
   2   4  13      102.35      110.66      2.69 o 
   3   4  13       45.24       45.78      1.96 o 
   4   4  13        0.91       -1.13      1.13 o 
   5   4  13       59.08       45.47      3.38 o 
   6   4  13      123.74      120.04      4.18 o 
   7   4  13       32.83       37.48      4.99 o 
   8   4  13       21.36       23.72      3.89 o 
   9   4  13        4.14        5.15      2.02 o 
  -9   5  13        1.14       -3.32      4.26 o 
  -8   5  13        1.40       -2.02      4.11 o 
  -7   5  13       15.93       19.05      4.77 o 
  -6   5  13        2.13        4.80      3.82 o 
  -5   5  13       76.04       72.75      6.82 o 
  -4   5  13        2.53       -0.41      3.38 o 
  -3   5  13      105.65      100.47      3.91 o 
  -2   5  13       31.42       22.19      1.67 o 
  -1   5  13       27.14       34.25      1.84 o 
   0   5  13        7.13       11.48      1.32 o 
   1   5  13      277.75      272.98      4.93 o 
   2   5  13      183.54      175.20      3.28 o 
   3   5  13       73.71       79.66      1.90 o 
   4   5  13      154.34      154.18      3.65 o 
   5   5  13      328.90      340.80      5.24 o 
   6   5  13        0.00       -0.22      1.92 o 
   7   5  13       77.48       71.18      4.99 o 
   8   5  13        9.12        5.89      2.32 o 
   9   5  13        0.10        1.20      1.67 o 
  -8   6  13       27.32       31.97      5.84 o 
  -7   6  13        0.44        1.67      3.60 o 
  -6   6  13        8.02        3.70      3.48 o 
  -5   6  13       53.59       59.11      6.41 o 
  -4   6  13       16.14       13.55      3.73 o 
  -3   6  13      157.50      146.75      4.52 o 
  -2   6  13        0.84       -0.31      1.07 o 
  -1   6  13        0.01       -1.04      1.04 o 
   0   6  13       59.05       57.15      2.19 o 
   1   6  13       49.58       51.52      2.54 o 
   2   6  13       78.66       90.85      2.13 o 
   3   6  13       43.05       50.90      2.11 o 
   4   6  13      241.71      242.68      4.03 o 
   5   6  13      817.00      789.96      9.25 o 
   6   6  13        2.91        1.67      2.69 o 
   7   6  13       39.19       31.68      2.58 o 
   8   6  13       20.26       20.67      2.18 o 
   9   6  13        4.51        6.08      1.74 o 
  -8   7  13        0.45       -1.52      4.23 o 
  -7   7  13        1.02        2.59      3.85 o 
  -6   7  13       16.81       20.25      4.93 o 
  -5   7  13        3.36        4.68      3.79 o 
  -4   7  13        1.83        8.97      3.79 o 
  -3   7  13        7.24        1.14      3.13 o 
  -2   7  13       17.10       10.31      1.99 o 
  -1   7  13        4.09        2.99      1.35 o 
   0   7  13        0.17        0.16      1.24 o 
   1   7  13       68.35       65.64      2.41 o 
   2   7  13       51.70       55.69      1.81 o 
   3   7  13        1.14        0.94      1.84 o 
   4   7  13      141.24      164.09      4.09 o 
   5   7  13      129.35      122.17      2.64 o 
   6   7  13       77.49       75.80      3.81 o 
   7   7  13      124.06      123.29      7.61 o 
   8   7  13        9.76        8.31      2.40 o 
   9   7  13       13.23       14.85      2.37 o 
  10   7  13        0.39       -1.39      4.33 o 
  -8   8  13        1.17        0.98      4.68 o 
  -7   8  13        3.20        0.19      4.39 o 
  -6   8  13        1.99       -2.37      3.35 o 
  -5   8  13       12.98       12.29      4.36 o 
  -4   8  13       29.73       31.94      4.71 o 
  -3   8  13       10.76        9.86      3.54 o 
  -2   8  13      193.42      176.28      6.11 o 
  -1   8  13        6.95        5.63      1.55 o 
   0   8  13      139.06      128.41      2.82 o 
   1   8  13       86.86       96.66      2.78 o 
   2   8  13       54.56       70.85      2.27 o 
   3   8  13       42.61       51.37      3.01 o 
   4   8  13      114.19      109.37      3.31 o 
   5   8  13      281.84      290.15      4.41 o 
   6   8  13       23.06       22.41      2.50 o 
   7   8  13       22.26       29.54      3.06 o 
   8   8  13       22.38       24.12      4.14 o 
   9   8  13        1.10       -0.88      3.89 o 
  10   8  13       21.54       36.17      6.00 o 
  -7   9  13        1.47        8.53      4.80 o 
  -6   9  13       19.49       28.31      5.18 o 
  -5   9  13       17.15       13.33      4.58 o 
  -4   9  13        0.29       -2.91      2.91 o 
  -3   9  13       20.76       24.61      4.61 o 
  -2   9  13        4.61        0.85      3.41 o 
  -1   9  13       40.59       42.52      2.35 o 
   0   9  13       25.67       34.73      2.03 o 
   1   9  13       16.92       17.80      1.51 o 
   2   9  13       73.93       71.39      3.22 o 
   3   9  13       72.45       81.59      3.70 o 
   4   9  13       29.97       23.67      1.95 o 
   5   9  13        4.35        4.57      1.26 o 
   6   9  13        1.25       -1.90      1.90 o 
   7   9  13       26.89       21.14      4.94 o 
   8   9  13        2.40       -0.14      1.78 o 
   9   9  13       14.14       14.82      5.09 o 
  10   9  13        1.26       -1.83      4.49 o 
  -7  10  13        0.68       -1.36      4.01 o 
  -6  10  13        7.78        6.22      4.30 o 
  -5  10  13        5.34        7.11      4.33 o 
  -4  10  13        3.53        0.88      3.32 o 
  -3  10  13       50.30       39.24      5.02 o 
  -2  10  13      130.18      129.71      8.12 o 
  -1  10  13       51.52       54.27      3.14 o 
   0  10  13        9.77        8.31      1.59 o 
   1  10  13       33.11       43.93      3.03 o 
   2  10  13        0.28       -0.18      1.71 o 
   3  10  13        4.11        2.68      1.74 o 
   4  10  13        0.00       -1.54      1.54 o 
   5  10  13       23.47       27.61      1.94 o 
   6  10  13       18.88       17.40      2.58 o 
   7  10  13        0.40       -1.68      1.97 o 
   8  10  13        1.34       -1.78      1.78 o 
   9  10  13        0.44       -1.64      4.08 o 
  -7  11  13        0.00        2.02      4.83 o 
  -6  11  13        5.07        3.35      4.58 o 
  -5  11  13        2.90        6.07      4.30 o 
  -4  11  13       11.36       12.29      4.45 o 
  -3  11  13       14.16       13.90      3.92 o 
  -2  11  13       48.78       44.10      5.40 o 
  -1  11  13        8.67       11.50      3.85 o 
   0  11  13       67.85       51.21      3.78 o 
   1  11  13        1.12       -0.26      1.99 o 
   2  11  13       38.12       32.77      2.63 o 
   3  11  13       32.22       26.59      2.69 o 
   4  11  13       57.51       62.34      3.15 o 
   5  11  13       45.87       48.64      2.46 o 
   6  11  13        0.49        0.40      2.32 o 
   7  11  13       12.92        9.97      2.75 o 
   8  11  13        0.80        3.29      4.87 o 
  -6  12  13        1.79       -0.09      4.74 o 
  -5  12  13        0.81       -3.82      3.82 o 
  -4  12  13        0.57       -2.69      3.89 o 
  -3  12  13        8.70       11.56      4.45 o 
  -2  12  13       27.80       34.37      5.21 o 
  -1  12  13       36.65       29.13      4.80 o 
   0  12  13       57.20       54.72      5.72 o 
   1  12  13        8.57       11.65      2.74 o 
   2  12  13      102.49      113.18      5.39 o 
   3  12  13       11.99       11.35      2.20 o 
   4  12  13       92.88      103.30      4.82 o 
   5  12  13       36.49       35.94      2.34 o 
   6  12  13        4.18        7.39      2.63 o 
   7  12  13        0.15       -2.32      2.32 o 
  -5  13  13        4.50        0.19      4.68 o 
  -4  13  13        6.88        9.41      4.71 o 
  -3  13  13       10.42       11.50      4.17 o 
  -2  13  13        0.81       -1.42      3.48 o 
  -1  13  13        1.84       -1.71      3.25 o 
   0  13  13       91.90       97.58      7.08 o 
   1  13  13       14.52       13.07      3.17 o 
   2  13  13       18.78       18.03      3.22 o 
   3  13  13       13.70       13.12      2.33 o 
   4  13  13       16.60       12.21      2.17 o 
   5  13  13       17.59       17.33      2.11 o 
   6  13  13        0.30       -2.94      2.94 o 
  -4  14  13        0.06       -1.33      4.30 o 
  -3  14  13        0.03        1.55      4.14 o 
  -2  14  13        4.61        6.79      4.20 o 
  -1  14  13        0.31       -1.96      3.66 o 
   0  14  13        8.33        6.51      3.85 o 
   1  14  13        0.46        2.72      3.32 o 
   2  14  13       11.70       16.30      3.89 o 
   3  14  13        0.67        0.94      4.25 o 
   4  14  13        1.39       -2.26      2.83 o 
   5  14  13       17.04       23.14      4.52 o 
   6  14  13       10.34        8.78      3.44 o 
  -3  15  13        0.05        0.44      4.26 o 
  -2  15  13        0.28        0.92      4.11 o 
  -1  15  13        5.75       12.70      4.68 o 
   0  15  13       10.36        8.81      4.49 o 
   1  15  13       36.52       39.43      5.40 o 
   2  15  13       17.22       20.94      4.30 o 
   3  15  13        5.77        3.76      3.32 o 
   4  15  13        0.05       -0.79      3.13 o 
   5  15  13        3.25        1.51      2.14 o 
  -2  16  13        0.03       -1.45      4.33 o 
  -1  16  13       17.14       20.09      5.34 o 
   0  16  13        0.60        2.84      4.26 o 
   1  16  13       35.46       55.09      6.26 o 
   2  16  13        9.76       15.86      4.33 o 
   3  16  13        0.16       -1.80      3.00 o 
   4  16  13        8.68       11.94      3.73 o 
   1  17  13        0.00        1.20      4.17 o 
   2  17  13        1.74        3.70      3.85 o 
   3  17  13        0.12        3.00      3.89 o 
  -2 -10  14        1.45        1.77      4.96 o 
  -1 -10  14        1.37       -3.82      5.50 o 
   0 -10  14       15.22       16.05      6.22 o 
   1 -10  14       19.12       17.75      6.29 o 
   2 -10  14        0.01       -2.27      5.34 o 
   3 -10  14        8.11       12.13      5.40 o 
  -4  -9  14        0.05       -5.12      5.12 o 
  -3  -9  14       40.39       64.29      7.71 o 
  -2  -9  14       42.48       59.42      7.77 o 
  -1  -9  14        0.09       -1.33      4.77 o 
   0  -9  14        0.51       -4.83      4.83 o 
   1  -9  14        0.26        3.79      4.90 o 
   2  -9  14        4.63        7.27      5.37 o 
   3  -9  14        6.27        4.90      5.40 o 
   4  -9  14        7.41       10.36      5.15 o 
   5  -9  14        0.04       -5.02      5.02 o 
  -5  -8  14        5.21        4.23      5.15 o 
  -4  -8  14        3.33       -2.87      4.71 o 
  -3  -8  14        8.68        4.23      5.21 o 
  -2  -8  14        1.43       10.33      5.37 o 
  -1  -8  14        0.70       12.38      5.47 o 
   0  -8  14        2.26        1.04      4.90 o 
   1  -8  14       40.88       41.86      6.70 o 
   2  -8  14       36.40       37.66      6.48 o 
   3  -8  14        2.85       -2.53      4.49 o 
   4  -8  14       17.83       11.12      5.31 o 
   5  -8  14        4.38        4.42      4.96 o 
   6  -8  14       26.71       37.69      6.57 o 
  -6  -7  14        2.54        6.44      4.33 o 
  -4  -7  14        7.45        0.06      4.77 o 
  -3  -7  14        2.61        3.60      4.90 o 
  -2  -7  14       25.25       36.71      5.72 o 
  -1  -7  14       55.62       55.19      6.35 o 
   0  -7  14       19.79       20.98      5.69 o 
   1  -7  14        0.23        2.91      4.17 o 
   2  -7  14       33.68       27.23      5.24 o 
   3  -7  14        2.89       -0.51      4.36 o 
   4  -7  14        2.51        0.54      4.42 o 
   5  -7  14       27.36       30.39      5.88 o 
   6  -7  14       11.21       13.74      5.31 o 
  -6  -6  14        1.89        4.68      3.95 o 
  -4  -6  14        4.42       -2.75      4.39 o 
  -3  -6  14        0.03        0.00      4.20 o 
  -2  -6  14       73.21       90.10      8.09 o 
  -1  -6  14        1.67        0.73      3.95 o 
   0  -6  14       18.15       25.24      5.62 o 
   1  -6  14        0.05       -0.25      4.20 o 
   2  -6  14        0.22        7.96      4.42 o 
   3  -6  14       16.91       21.86      5.12 o 
   4  -6  14       41.99       32.03      5.53 o 
   5  -6  14       15.92       20.03      4.96 o 
   6  -6  14        8.88        3.03      4.39 o 
  -7  -5  14        0.04       -2.62      2.62 o 
  -6  -5  14        0.35       -1.45      3.38 o 
  -4  -5  14        2.22        0.38      4.33 o 
  -3  -5  14        8.86        2.84      4.33 o 
  -2  -5  14       38.21       35.16      5.59 o 
  -1  -5  14        7.07        3.32      4.36 o 
   0  -5  14       69.84       69.72      6.89 o 
   1  -5  14        0.19       -1.26      3.95 o 
   2  -5  14       12.66        6.16      3.92 o 
   3  -5  14        4.60        5.81      3.60 o 
   4  -5  14       41.63       31.72      5.28 o 
   5  -5  14        0.34       -3.48      3.48 o 
   6  -5  14        4.61        8.28      4.17 o 
  -7  -4  14        1.32       -2.12      3.92 o 
  -6  -4  14        3.77       -2.07      3.62 o 
  -5  -4  14        7.98        4.83      4.20 o 
  -3  -4  14        0.28       -3.35      3.35 o 
  -2  -4  14       30.37       30.80      5.47 o 
  -1  -4  14       38.23       43.79      5.40 o 
   0  -4  14        2.33        2.02      3.66 o 
   1  -4  14       25.23       28.65      5.24 o 
   2  -4  14       32.76       30.67      5.12 o 
   3  -4  14        1.96        0.57      2.57 o 
   4  -4  14        7.48        5.24      3.95 o 
   5  -4  14        0.08       -3.19      3.19 o 
   6  -4  14        3.66        7.52      3.92 o 
  -7  -3  14        9.70       10.24      4.58 o 
  -6  -3  14        1.02       -2.30      4.99 o 
  -5  -3  14        0.05        1.99      3.76 o 
  -4  -3  14        2.49        3.51      3.32 o 
  -3  -3  14        6.68       -2.75      3.57 o 
  -2  -3  14      266.72      261.54     11.59 o 
  -1  -3  14      129.36      118.21      7.80 o 
   0  -3  14       46.95       42.62      5.18 o 
   1  -3  14        0.36       -2.39      2.39 o 
   2  -3  14       10.07       10.23      1.61 o 
   3  -3  14       31.93       30.50      2.23 o 
   4  -3  14       10.41        7.74      2.91 o 
   5  -3  14        7.48        2.33      2.67 o 
   6  -3  14        7.28        8.41      2.79 o 
   7  -3  14       10.41        9.48      4.11 o 
  -8  -2  14        2.64       -1.33      4.17 o 
  -7  -2  14        0.19       -3.10      3.89 o 
  -6  -2  14        0.58        1.89      3.96 o 
  -5  -2  14        4.38        0.25      3.22 o 
  -4  -2  14        0.56        0.19      3.38 o 
  -3  -2  14        1.65       -1.39      3.35 o 
  -2  -2  14       87.60       77.59      6.63 o 
  -1  -2  14       73.18       78.13      4.91 o 
   0  -2  14       92.41       97.00      3.72 o 
   1  -2  14       98.50       88.13      2.90 o 
   2  -2  14       26.43       26.57      2.63 o 
   3  -2  14       11.28        8.76      2.01 o 
   4  -2  14       35.78       30.88      2.69 o 
   5  -2  14       43.51       30.48      2.74 o 
   6  -2  14       88.02       96.08      4.43 o 
   7  -2  14        6.87        4.79      2.92 o 
   8  -2  14        0.03       -3.51      3.51 o 
   9  -2  14        0.24       -0.95      1.89 o 
  10  -2  14        0.00        0.92      3.38 o 
  -8  -1  14       12.66        9.16      4.61 o 
  -7  -1  14       30.17       28.59      5.53 o 
  -6  -1  14       77.00       69.15      6.76 o 
  -5  -1  14       47.28       45.87      5.62 o 
  -4  -1  14        9.81        5.05      3.57 o 
  -3  -1  14        0.11       -3.03      3.03 o 
  -2  -1  14      147.08      114.40     12.43 o 
  -1  -1  14      349.34      337.81      6.34 o 
   0  -1  14      156.66      173.66      7.60 o 
   1  -1  14       74.76       80.25      6.80 o 
   2  -1  14       14.66        6.82      4.00 o 
   3  -1  14       12.64        9.60      2.40 o 
   4  -1  14        2.68        1.16      1.30 o 
   5  -1  14        0.68        0.66      1.90 o 
   6  -1  14       39.00       37.69      2.62 o 
   7  -1  14       14.67       16.34      6.32 o 
   8  -1  14        1.94        4.27      1.66 o 
   9  -1  14        0.47        4.49      2.61 o 
  -8   0  14        7.08        7.90      4.74 o 
  -7   0  14       31.54       41.51      6.00 o 
  -6   0  14        0.20       -3.51      3.70 o 
  -5   0  14        1.51       -1.26      3.00 o
[truncated: 92,702 more chars]
